# Supplementary material for: Tetra-μ-benzoato-κ4 O:O′;κ3 O:O,O′;κ3 O,O′:O′-bis­[(benzoato-κ2 O,O′)(1,10-phenanthroline-κ2 N,N′)terbium(III)] benzoic acid disolvate
Source: Acta Crystallogr Sect E Struct Rep Online. 2010 May 15;66(Pt 6):m644–5. doi: 10.1107/S1600536810016788 (PMC2979618; doi:10.1107/S1600536810016788)
Supplement: Supplementary file 2 [file e-66-0m644-Isup2.hkl]

# 
# h,k,l, Fc-squared, Fo-squared, sigma(Fo-squared) and status flag 
# 
data_I
_shelx_title ' mo_tbpbam P-1  (100K)' 
_shelx_refln_list_code          4 
_shelx_F_calc_maximum      203.59 
_exptl_crystal_F_000       824.00 
_reflns_d_resolution_high  0.6614 
 
loop_ 
 _symmetry_equiv_pos_as_xyz 
 'x, y, z' 
 '-x, -y, -z' 
 
_cell_length_a     9.5264 
_cell_length_b    12.7190 
_cell_length_c    15.0610 
_cell_angle_alpha  74.836 
_cell_angle_beta   78.345 
_cell_angle_gamma  76.242 
 
_shelx_F_squared_multiplier     1.000 
 
loop_ 
 _refln_index_h 
 _refln_index_k 
 _refln_index_l 
 _refln_F_squared_calc 
 _refln_F_squared_meas 
 _refln_F_squared_sigma 
 _refln_observed_status 
   4   0   0     8054.11     8648.88    190.04 o 
   5   0   0       67.81       63.68      8.99 o 
   6   0   0     4957.14     5133.67     63.74 o 
   7   0   0     5637.72     5984.85     65.97 o 
   8   0   0      620.51      558.61     11.31 o 
   9   0   0     1747.14     1636.01     39.61 o 
  10   0   0     1263.90     1384.20     31.16 o 
  11   0   0      502.39      497.59     14.40 o 
  12   0   0        1.70        0.08      4.20 o 
  13   0   0      189.61      173.66      9.75 o 
 -13   1   0     1292.30     1288.38     32.67 o 
 -12   1   0      790.41      789.89     24.13 o 
 -11   1   0       38.42       42.05      5.49 o 
 -10   1   0     1501.32     1467.23     30.99 o 
  -9   1   0     3465.79     3655.66     50.38 o 
  -8   1   0     2925.30     2729.67     39.00 o 
  -7   1   0     1868.98     1961.31     26.18 o 
  -6   1   0    11551.64    11545.37    157.44 o 
  -5   1   0      450.79      348.54     17.42 o 
  -4   1   0      869.44     1173.77     34.57 o 
  -2   1   0     9063.39       -0.39      0.83 o 
  -1   1   0       46.14       19.80      3.94 o 
   2   1   0     2046.72     2404.69     62.50 o 
   5   1   0     3229.46     3053.16     55.26 o 
   6   1   0       17.13       21.94     12.11 o 
   7   1   0     1487.30     1554.13     24.10 o 
   8   1   0     3738.05     4026.33     36.99 o 
   9   1   0      667.75      660.26     10.02 o 
  10   1   0      463.41      483.64     10.38 o 
  11   1   0     2718.12     2739.20     35.02 o 
  12   1   0     1082.36     1082.99     21.54 o 
  13   1   0       33.66       29.95      6.13 o 
 -13   2   0     1742.75     1823.71     37.54 o 
 -12   2   0     1363.60     1385.21     28.14 o 
 -11   2   0      718.10      677.76     18.02 o 
 -10   2   0        1.09       -0.48      5.49 o 
  -9   2   0     3043.36     3037.57     41.94 o 
  -8   2   0     6581.11     6716.16     81.42 o 
  -7   2   0      260.32      280.06      8.31 o 
  -6   2   0     4109.18     4421.30     83.98 o 
  -5   2   0    10518.92    10767.54    261.62 o 
  -3   2   0      146.49       -5.00      2.50 o 
  -2   2   0     8173.86     8485.03    211.86 o 
  -1   2   0      664.79      726.64     24.00 o 
   0   2   0     5554.42     5552.08     94.83 o 
   1   2   0     2538.03     2717.07     68.45 o 
   2   2   0     6324.10     6567.82    159.12 o 
   3   2   0     4578.30     5240.77    131.80 o 
   4   2   0      731.52      706.92     18.72 o 
   5   2   0    10170.09    10917.77    335.81 o 
   6   2   0    12445.71    12681.75    170.11 o 
   7   2   0     1077.82     1060.44     15.05 o 
   8   2   0     2947.18     2996.35     27.45 o 
   9   2   0     6542.35     6459.44     55.47 o 
  10   2   0      803.42      784.11     17.63 o 
  11   2   0      521.96      521.96     13.80 o 
  12   2   0     2794.71     2933.38     90.69 o 
  13   2   0     2214.05     2241.24     37.77 o 
  14   2   0       61.63       69.14      9.14 o 
 -13   3   0      317.70      303.35     20.85 o 
 -12   3   0      905.50      877.20     21.40 o 
 -11   3   0     2792.02     2806.08     46.14 o 
 -10   3   0      920.00      868.86     20.87 o 
  -9   3   0      127.04      119.18      8.45 o 
  -8   3   0     3314.16     3578.77     59.28 o 
  -7   3   0     1926.58     1901.64     34.89 o 
  -6   3   0        4.21        7.51      3.90 o 
  -5   3   0     3201.78     3385.19     56.89 o 
  -4   3   0    13051.84    13385.42    241.36 o 
  -3   3   0     2379.32     2550.17     45.82 o 
  -2   3   0      767.70      567.76     24.09 o 
  -1   3   0     4406.37     4726.43    121.72 o 
   1   3   0     7551.31     7315.39    176.57 o 
   2   3   0     5478.24     5523.19    136.69 o 
   3   3   0     1877.47     1799.05     53.42 o 
   5   3   0      569.26      853.68     26.67 o 
   6   3   0    11993.88    12637.30    127.03 o 
   7   3   0     6233.00     6563.38     71.22 o 
   8   3   0        7.88       19.26      5.10 o 
   9   3   0     3306.02     3289.76     44.43 o 
  10   3   0     3262.98     3287.42     36.83 o 
  11   3   0     1336.25     1395.18     20.76 o 
  12   3   0      433.33      434.21     13.80 o 
  13   3   0     1922.87     1895.73     34.18 o 
  14   3   0      438.50      384.05     21.93 o 
 -12   4   0      393.01      424.63     14.59 o 
 -11   4   0     1075.65     1044.70     23.54 o 
 -10   4   0     3940.52     3988.42     57.17 o 
  -9   4   0     1120.57     1132.88     22.56 o 
  -8   4   0      225.49      203.72      8.90 o 
  -7   4   0     5613.16     5791.36     72.25 o 
  -6   4   0     6682.84     6909.25     78.26 o 
  -5   4   0      360.73      367.51      7.27 o 
  -4   4   0     2589.01     2851.64     40.96 o 
  -3   4   0     8262.77     7972.17    207.42 o 
  -2   4   0      633.25      365.34     19.21 o 
  -1   4   0     2515.85     2892.19     79.93 o 
   0   4   0    14036.17    14874.02    251.08 o 
   1   4   0     4014.81     4066.23    171.46 o 
   2   4   0     1809.55     1900.89     55.87 o 
   4   4   0     7670.41     7879.56     89.38 o 
   5   4   0     3509.35     3807.70     47.91 o 
   6   4   0      570.30      575.14     13.77 o 
   7   4   0     6222.62     6642.34     54.25 o 
   8   4   0     1885.66     1956.72     19.86 o 
   9   4   0       19.68       21.28      3.77 o 
  10   4   0     1515.78     1650.12     21.11 o 
  11   4   0     3996.45     4072.72     44.73 o 
  12   4   0      278.05      273.01     10.27 o 
  13   4   0     1199.94     1231.78     26.43 o 
  14   4   0     1160.56     1126.46     28.18 o 
 -12   5   0     2037.73     1931.75     53.49 o 
 -11   5   0      804.61      826.42     18.04 o 
 -10   5   0     1039.81     1031.65     20.83 o 
  -9   5   0     3219.47     3241.37     45.88 o 
  -8   5   0     1847.66     1919.60     30.48 o 
  -7   5   0        2.95        5.11      3.03 o 
  -6   5   0     6334.03     6507.56     88.14 o 
  -4   5   0      571.22      637.43     19.36 o 
  -3   5   0     2048.17     1982.42     65.57 o 
  -2   5   0     9857.08    10015.23    254.32 o 
   0   5   0     3576.58     3996.12     73.65 o 
   1   5   0     9189.62     9534.93    164.48 o 
   3   5   0     1208.33     1324.07     25.47 o 
   4   5   0     7326.72     7839.36    102.09 o 
   5   5   0     5875.75     6094.66     72.49 o 
   6   5   0     1242.81     1340.03     17.77 o 
   7   5   0      948.12     1064.48     15.07 o 
   8   5   0     5046.16     5365.79     43.53 o 
   9   5   0     1321.65     1355.57     17.34 o 
  10   5   0       29.45       37.70      5.41 o 
  11   5   0     1682.71     1690.82     24.28 o 
  12   5   0     1623.24     1654.66     24.74 o 
  13   5   0      500.92      503.88     13.33 o 
  14   5   0       91.61       82.84     15.80 o 
 -12   6   0     1344.64     1326.85     42.39 o 
 -11   6   0     1796.42     1827.20     49.29 o 
 -10   6   0      245.96      248.90     14.07 o 
  -9   6   0     1108.10     1141.08     32.49 o 
  -8   6   0     1581.46     1632.22     32.36 o 
  -7   6   0       73.02       97.16      9.62 o 
  -6   6   0     1135.39     1195.40     20.63 o 
  -5   6   0     4715.81     4870.05     60.04 o 
  -4   6   0     5231.69     5512.75     99.35 o 
  -3   6   0       23.11        7.77     11.08 o 
  -2   6   0    11835.75    12695.81    320.04 o 
  -1   6   0     9618.73     9944.25    251.61 o 
   0   6   0     2916.18     2406.56     69.41 o 
   1   6   0     2094.52     2202.91     37.22 o 
   2   6   0    12417.90    12641.80    181.67 o 
   3   6   0     7982.91     8339.50    149.28 o 
   4   6   0       18.41       28.35      4.16 o 
   5   6   0     8222.09     8431.77     87.55 o 
   6   6   0     5916.76     5892.04     57.64 o 
   7   6   0      867.05      920.67     13.20 o 
   8   6   0      800.53      824.87     11.45 o 
   9   6   0     4968.14     4936.89     43.88 o 
  10   6   0      675.58      685.60     13.80 o 
  11   6   0       87.40       79.30      6.21 o 
  12   6   0     1836.03     1841.30     34.78 o 
  13   6   0     1439.81     1434.32     25.12 o 
 -11   7   0     1338.67     1307.86     41.00 o 
 -10   7   0     1657.54     1683.44     44.25 o 
  -9   7   0      146.39      184.30     12.13 o 
  -8   7   0     2320.00     2401.31     73.18 o 
  -7   7   0     3442.09     3495.90     70.42 o 
  -6   7   0     2455.40     2483.62     41.24 o 
  -5   7   0      247.27      291.29      8.02 o 
  -4   7   0     1728.76     1844.71     29.32 o 
  -3   7   0     4372.21     5186.47    529.33 o 
  -2   7   0        1.08        8.51      6.25 o 
  -1   7   0     4332.19     4558.34    126.06 o 
   0   7   0    12493.97    12625.50    255.78 o 
   1   7   0     4034.97     4336.68     69.78 o 
   2   7   0      658.98      706.10     12.04 o 
   3   7   0     6465.85     6311.69    356.13 o 
   4   7   0      985.84      924.29     16.77 o 
   5   7   0       25.65       23.21      3.75 o 
   6   7   0     2899.21     3016.49     29.20 o 
   7   7   0     2852.16     2950.60     24.02 o 
   8   7   0     1661.38     1698.74     16.28 o 
   9   7   0     1637.97     1609.96     19.28 o 
  10   7   0     1185.32     1185.76     17.48 o 
  11   7   0      714.35      719.54     14.71 o 
  12   7   0        4.43       10.80      4.67 o 
  13   7   0     1728.92     1787.26     38.75 o 
 -11   8   0      154.29      175.49     17.03 o 
 -10   8   0     1564.22     1599.07     43.05 o 
  -9   8   0     2393.67     2569.91     56.60 o 
  -8   8   0       24.09       21.51      9.65 o 
  -7   8   0      687.28      702.43     17.33 o 
  -6   8   0     3627.36     3770.14     49.53 o 
  -5   8   0     5006.41     5263.40     64.05 o 
  -4   8   0      352.02      355.05     13.97 o 
  -2   8   0     3121.04     3347.37    102.23 o 
  -1   8   0      160.09      150.99     15.18 o 
   0   8   0      666.44      598.43     28.21 o 
   1   8   0    11338.82    11924.99    154.76 o 
   2   8   0     1219.20     1182.32     16.15 o 
   3   8   0     2922.44     2923.86     45.87 o 
   4   8   0     6329.10     6454.10     82.31 o 
   5   8   0     1771.75     1841.35     24.06 o 
   6   8   0     1461.76     1481.66     18.05 o 
   7   8   0     6816.23     6766.53     54.21 o 
   8   8   0     1828.82     1828.75     16.64 o 
   9   8   0     2137.89     2149.87     22.58 o 
  10   8   0      771.35      756.31     13.60 o 
  11   8   0     2737.58     2789.42     31.74 o 
  12   8   0      850.45      815.97     16.96 o 
  13   8   0       41.98       41.18      6.63 o 
 -10   9   0      359.58      386.23     22.81 o 
  -9   9   0      628.17      691.45     24.46 o 
  -7   9   0      134.51      116.88      9.42 o 
  -6   9   0     2841.71     3048.95     54.30 o 
  -5   9   0     7751.89     8204.39    109.23 o 
  -3   9   0      122.49      111.45      6.71 o 
  -2   9   0     7970.13     8550.97    228.94 o 
  -1   9   0     7082.36     7796.48    136.47 o 
   0   9   0        0.36       13.00      4.86 o 
   1   9   0     3519.13     3662.77     46.17 o 
   2   9   0     5387.17     5563.91     77.69 o 
   3   9   0      328.90      336.16      7.90 o 
   4   9   0     2650.50     2639.51     32.87 o 
   5   9   0     5663.81     5499.40     51.28 o 
   6   9   0     4910.06     4990.59     45.43 o 
   7   9   0       51.57       51.08      4.43 o 
   8   9   0     1402.84     1435.89     16.78 o 
   9   9   0     2418.32     2470.65     25.01 o 
  10   9   0      160.48      164.15      7.98 o 
  11   9   0      427.15      444.39     14.36 o 
  12   9   0     1854.22     1878.38     27.88 o 
  13   9   0     1648.98     1582.89     27.76 o 
 -10  10   0      407.26      398.55     20.54 o 
  -9  10   0       11.72        6.15     19.24 o 
  -7  10   0     1237.71     1245.60     29.06 o 
  -6  10   0       84.05       90.34     13.04 o 
  -5  10   0     1260.70     1327.68     29.04 o 
  -2  10   0     1319.80     1381.67     35.58 o 
  -1  10   0     6287.09     6688.91     93.88 o 
   0  10   0     1765.82     1822.22     31.41 o 
   1  10   0       24.55       37.45      3.24 o 
   2  10   0     3530.83     3693.52     39.26 o 
   3  10   0     4326.74     4343.31     45.30 o 
   4  10   0     1239.76     1253.00     16.20 o 
   5  10   0      139.61      128.36      5.90 o 
   6  10   0     2850.75     2924.21     30.27 o 
   7  10   0     1423.98     1391.34     18.83 o 
   8  10   0       22.32       24.90      3.81 o 
   9  10   0     1719.27     1763.06     20.27 o 
  10  10   0     1854.12     1837.45     25.68 o 
  11  10   0       15.94       11.09      6.45 o 
  12  10   0      851.03      858.40     23.87 o 
  13  10   0     2619.81     2643.95     46.79 o 
  -8  11   0      146.90      144.33     98.92 o 
  -7  11   0     2471.63     2493.80     47.81 o 
  -6  11   0     1096.51     1069.43     24.05 o 
  -5  11   0        9.82        6.96      4.14 o 
  -2  11   0      534.94      558.70     17.74 o 
  -1  11   0      376.75      392.51      8.47 o 
   0  11   0     4483.23     4784.62     72.13 o 
   1  11   0     2496.15     2571.08     43.77 o 
   2  11   0       55.12       59.42      5.03 o 
   3  11   0     2898.65     2956.36     32.89 o 
   4  11   0     3333.39     3359.95     33.99 o 
   5  11   0     1029.09     1017.35     15.21 o 
   6  11   0      203.01      196.09      9.53 o 
   7  11   0     7295.11     7295.23     64.72 o 
   8  11   0     2277.42     2219.86     24.79 o 
   9  11   0      206.00      203.59      7.63 o 
  10  11   0     3357.60     3399.93     39.33 o 
  11  11   0     1723.17     1767.24     34.86 o 
  12  11   0       76.34       73.61      9.66 o 
  -7  12   0      465.92      423.40     15.98 o 
  -6  12   0     2333.30     2531.84     45.83 o 
  -5  12   0     1509.55     1581.34     33.48 o 
  -4  12   0       33.17       21.41     28.05 o 
  -2  12   0     1424.48     1526.81     33.06 o 
  -1  12   0      331.77      367.30     10.39 o 
   0  12   0     1927.83     1975.31     27.40 o 
   1  12   0     5463.34     5761.09     67.68 o 
   2  12   0     1777.45     1745.38     24.94 o 
   3  12   0        5.13       10.45      2.91 o 
   4  12   0     1588.00     1662.64     21.21 o 
   5  12   0     1571.97     1522.35     19.95 o 
   6  12   0      870.74      858.45     14.04 o 
   7  12   0     1324.85     1327.46     18.93 o 
   8  12   0     4052.53     3968.06     38.04 o 
   9  12   0      398.87      388.66     10.87 o 
  10  12   0       89.73       96.29      7.68 o 
  11  12   0      959.92      947.91     20.30 o 
  12  12   0      784.03      780.10     26.25 o 
  -7  13   0      650.88      705.16     20.82 o 
  -6  13   0      759.27      775.15     29.45 o 
  -5  13   0     3072.02     3467.62     63.22 o 
  -3  13   0        1.73       12.59     24.45 o 
  -2  13   0     2248.11     2485.08     75.54 o 
  -1  13   0     4047.82     4021.87     77.22 o 
   0  13   0      891.18      896.92     17.99 o 
   1  13   0     1167.62     1186.86     20.61 o 
   2  13   0     3022.85     2983.85     41.13 o 
   3  13   0      556.20      542.68     28.82 o 
   4  13   0        0.83        6.00      3.61 o 
   5  13   0     2040.68     1978.76     25.32 o 
   6  13   0     1937.38     1909.40     28.07 o 
   7  13   0      129.80      130.87      7.25 o 
   8  13   0      420.43      423.27     10.74 o 
   9  13   0     1399.79     1382.52     20.60 o 
  10  13   0      468.60      455.60     13.92 o 
  11  13   0       48.42       60.17      7.40 o 
  -6  14   0      330.20      371.27     13.47 o 
  -5  14   0      768.02        6.21     29.86 o 
  -4  14   0     1969.30       42.24     33.03 o 
  -2  14   0      111.13      139.51     20.08 o 
  -1  14   0     1122.14     1213.15     23.03 o 
   0  14   0     2440.75     2584.77     35.62 o 
   1  14   0      149.61      147.48      7.78 o 
   2  14   0      886.96      901.13     18.72 o 
   3  14   0     2189.81     2131.23     33.84 o 
   4  14   0      137.15      138.06      7.87 o 
   5  14   0      253.15      240.83     15.18 o 
   6  14   0     2484.05     2490.29     29.70 o 
   7  14   0     2412.11     2368.65     39.27 o 
   8  14   0      339.18      323.25      9.89 o 
   9  14   0      517.55      495.12     12.30 o 
  10  14   0     1721.01     1617.99     23.72 o 
  11  14   0      417.18      390.30     13.81 o 
  -5  15   0      442.71       20.50     29.57 o 
  -1  15   0      152.03      162.46      9.00 o 
   0  15   0     2925.55     3050.18     41.26 o 
   1  15   0     2481.26     2456.87     36.12 o 
   2  15   0      729.42      729.20     17.26 o 
   3  15   0      630.44      624.52     16.55 o 
   4  15   0     5786.89     5605.84     64.18 o 
   5  15   0       79.40       82.86      7.40 o 
   6  15   0      191.06      190.90     11.19 o 
   7  15   0     2098.85     2127.60     27.89 o 
   8  15   0     1228.69     1192.87     18.68 o 
   9  15   0       57.94       55.53      5.98 o 
  10  15   0      667.65      626.41     14.56 o 
  -1  16   0      430.90      467.03     15.32 o 
   0  16   0      105.66      125.05      7.03 o 
   1  16   0     1941.08     2037.41     32.23 o 
   2  16   0     2750.53     2798.57     41.77 o 
   3  16   0      427.85      402.61     18.13 o 
   4  16   0      442.87      448.23     13.11 o 
   5  16   0     1949.78     1907.70     30.40 o 
   6  16   0      958.34      980.14     19.89 o 
   7  16   0       36.82       29.31      5.39 o 
   8  16   0     1430.90     1380.46     20.36 o 
   9  16   0      159.69      159.54      8.60 o 
  -1  17   0     1202.97     1178.12     27.78 o 
   0  17   0      256.87      292.64     13.07 o 
   1  17   0      102.44      103.35      7.69 o 
   2  17   0     1384.77     1468.92     29.11 o 
   3  17   0      798.70      781.42     21.00 o 
   4  17   0      819.21      786.42     17.63 o 
   5  17   0     1487.78     1423.31     24.30 o 
   6  17   0     1787.25     1712.51     25.14 o 
   7  17   0      588.84      580.42     14.61 o 
   8  17   0        3.80        8.76      5.24 o 
   0  18   0     1357.59     1364.62     40.46 o 
   1  18   0      449.99      471.04     25.91 o 
   2  18   0       54.12       55.28      7.04 o 
   3  18   0     1002.98      995.78     23.33 o 
   4  18   0      922.15      970.45     20.52 o 
   5  18   0       15.77       10.69      4.68 o 
   6  18   0      696.46      702.88     15.70 o 
  -5 -18   1      115.18      124.66      8.93 o 
  -4 -18   1      225.61      233.61     11.13 o 
  -3 -18   1      716.98      700.58     18.12 o 
  -2 -18   1       62.34       67.35      7.51 o 
  -1 -18   1      558.88      551.96     15.14 o 
  -7 -17   1       62.37       66.71      6.98 o 
  -6 -17   1     1045.08      981.67     20.59 o 
  -5 -17   1     1275.43     1246.10     22.74 o 
  -4 -17   1      854.87      821.19     17.41 o 
  -3 -17   1     1086.57     1118.39     25.56 o 
  -2 -17   1     1215.91     1231.15     24.74 o 
  -1 -17   1        6.32        9.45      4.99 o 
   0 -17   1      401.74      381.24     14.94 o 
   1 -17   1     1821.53     1867.43     38.43 o 
  -8 -16   1     1624.15     1512.72     21.69 o 
  -7 -16   1       68.45       63.23      7.45 o 
  -6 -16   1     1246.52     1220.32     22.58 o 
  -5 -16   1     3476.76     3425.12     42.79 o 
  -4 -16   1     1012.68     1001.83     22.12 o 
  -3 -16   1      452.01      459.38     15.09 o 
  -2 -16   1     2552.41     2488.70     38.75 o 
  -1 -16   1     1558.52     1549.00     26.93 o 
   0 -16   1       95.22       88.70      8.04 o 
   1 -16   1      777.53      812.24     24.54 o 
 -10 -15   1      426.55      398.47     12.36 o 
  -9 -15   1      161.77      147.70      8.33 o 
  -8 -15   1     1820.70     1740.44     23.63 o 
  -7 -15   1     1506.93     1448.82     21.84 o 
  -6 -15   1        2.29        4.09      5.40 o 
  -5 -15   1      827.55      815.53     17.40 o 
  -4 -15   1     4635.06     4585.55     63.23 o 
  -3 -15   1      100.08      108.38      8.58 o 
  -2 -15   1     1037.24     1033.96     21.33 o 
  -1 -15   1     2479.11     2506.13     36.97 o 
   0 -15   1     1346.33     1423.64     23.58 o 
   1 -15   1        0.99        9.14      4.10 o 
   2 -15   1      721.70      837.43     43.41 o 
   5 -15   1      237.80       11.10     28.48 o 
 -10 -14   1     1570.94     1522.63     23.03 o 
  -9 -14   1      193.68      183.99     10.58 o 
  -8 -14   1      278.16      292.52     10.66 o 
  -7 -14   1     1805.13     1761.91     24.69 o 
  -6 -14   1     1065.72     1057.75     17.12 o 
  -5 -14   1        0.47        0.74      3.75 o 
  -4 -14   1     1347.58     1371.30     22.70 o 
  -3 -14   1     2594.26     2605.95     39.37 o 
  -2 -14   1      156.85      158.09      9.19 o 
  -1 -14   1      784.30      751.78     16.26 o 
   0 -14   1     3259.17     3340.74     43.76 o 
   1 -14   1     2215.29     2231.75     36.04 o 
   2 -14   1       19.74       26.75      9.42 o 
   4 -14   1     1765.41       16.98     30.95 o 
   5 -14   1      178.64      -18.55     26.33 o 
   6 -14   1      191.85       10.03     28.94 o 
 -11 -13   1       40.85       47.02      6.97 o 
 -10 -13   1     1526.46     1462.93     22.17 o 
  -9 -13   1     1223.70     1176.01     18.87 o 
  -8 -13   1      587.05      579.93     13.63 o 
  -7 -13   1       59.13       47.20      5.35 o 
  -6 -13   1     2742.65     2640.33     30.90 o 
  -5 -13   1     2222.53     2182.01     25.92 o 
  -4 -13   1      113.67      107.94      6.92 o 
  -3 -13   1      588.34      605.04     15.39 o 
  -2 -13   1     1563.55     1539.01     25.80 o 
  -1 -13   1      437.68      431.97     11.52 o 
   0 -13   1      105.17      101.17      5.88 o 
   1 -13   1     2468.44     2527.62     56.18 o 
   2 -13   1     1170.32     1220.18     40.22 o 
   3 -13   1       85.66      -17.88     21.77 o 
   6 -13   1      589.99      646.16     16.11 o 
 -12 -12   1     1020.54     1046.96     30.01 o 
 -11 -12   1      754.46      781.90     19.94 o 
 -10 -12   1        1.09        4.06      4.52 o 
  -9 -12   1     1229.24     1233.61     18.27 o 
  -8 -12   1     2966.85     2906.94     33.01 o 
  -7 -12   1     1324.35     1317.89     22.70 o 
  -6 -12   1      479.99      463.20     10.71 o 
  -5 -12   1     2325.57     2254.63     26.52 o 
  -4 -12   1     1540.29     1589.09     19.47 o 
  -3 -12   1        6.11       10.68      3.07 o 
  -2 -12   1     2093.42     2197.84     29.85 o 
  -1 -12   1     3357.87     3404.78     43.99 o 
   0 -12   1      592.55      606.28     12.25 o 
   1 -12   1      838.62      881.31     28.86 o 
   2 -12   1     2634.66     2717.25     49.25 o 
   4 -12   1      224.99      258.42     31.57 o 
   6 -12   1     2009.62     2144.07     36.27 o 
   7 -12   1      192.99      -17.73     26.07 o 
 -12 -11   1      169.60      156.61     13.82 o 
 -11 -11   1      848.41      847.06     21.17 o 
 -10 -11   1     1497.06     1506.51     23.34 o 
  -9 -11   1       58.88       58.76      4.90 o 
  -8 -11   1     2031.97     2036.63     25.54 o 
  -7 -11   1     2989.77     2921.12     31.86 o 
  -6 -11   1      570.16      579.88     11.20 o 
  -5 -11   1      696.95      662.23     12.02 o 
  -4 -11   1     3723.00     3786.98     37.68 o 
  -3 -11   1     2172.18     2217.95     29.42 o 
  -2 -11   1       24.49       27.73      3.53 o 
  -1 -11   1     3953.87     4094.83     43.25 o 
   0 -11   1     7615.84     7883.69     81.15 o 
   1 -11   1     1523.61     1643.48     26.33 o 
   2 -11   1      312.83      317.50     15.02 o 
   3 -11   1     2833.45     2951.90     66.13 o 
   4 -11   1     1204.38     1299.15     62.00 o 
   5 -11   1       94.24       87.63     88.41 o 
   6 -11   1     1145.67     1257.49     30.49 o 
   7 -11   1     1911.19     2069.50     41.05 o 
   8 -11   1        4.79       -5.48     13.07 o 
 -12 -10   1      421.14      424.00     17.43 o 
 -11 -10   1      358.87      363.60     15.77 o 
 -10 -10   1     3179.22     3119.36     40.27 o 
  -9 -10   1     1320.69     1325.39     17.15 o 
  -8 -10   1       15.25       19.13      4.00 o 
  -7 -10   1     2388.98     2363.40     26.97 o 
  -6 -10   1     2524.82     2493.26     27.11 o 
  -5 -10   1      239.72      249.34      7.05 o 
  -4 -10   1     2542.33     2692.88     35.61 o 
  -3 -10   1     4103.79     4204.05     34.81 o 
  -2 -10   1     2295.46     2323.03     34.49 o 
  -1 -10   1       36.24       35.00      3.28 o 
   0 -10   1     1892.87     1916.05     23.86 o 
   1 -10   1     5110.21     5348.93     70.11 o 
   2 -10   1      422.13      476.73     16.02 o 
   3 -10   1      479.41      510.17     16.87 o 
   4 -10   1     7286.25     7639.52    218.41 o 
   5 -10   1     1182.87     1304.28     38.78 o 
   6 -10   1        7.37        5.34      3.85 o 
   7 -10   1     1271.58     1346.37     30.06 o 
   9 -10   1        4.80       13.04     10.60 o 
  10 -10   1      796.02      834.57     36.92 o 
 -13  -9   1     1675.80     1726.41     32.41 o 
 -12  -9   1     2085.65     2010.79     33.88 o 
 -11  -9   1      594.44      627.99     15.68 o 
 -10  -9   1      433.24      392.31     10.43 o 
  -9  -9   1     2527.73     2503.82     28.18 o 
  -8  -9   1     1805.38     1863.94     21.42 o 
  -7  -9   1      152.49      144.39      6.60 o 
  -6  -9   1     3436.70     3426.19     33.87 o 
  -5  -9   1     1683.20     1572.88     18.74 o 
  -4  -9   1     1916.78     1997.63     30.09 o 
  -3  -9   1     2106.48     2227.35     45.65 o 
  -2  -9   1     7509.30     7685.87    110.20 o 
  -1  -9   1     2864.13     2946.49     43.60 o 
   0  -9   1       37.83       27.97      6.23 o 
   1  -9   1     6651.72     7020.21    191.12 o 
   3  -9   1       38.87       37.54     22.14 o 
   4  -9   1       60.42       69.09      6.79 o 
   5  -9   1    10550.63    10982.81    143.59 o 
   6  -9   1     1630.30     1743.48     26.69 o 
   7  -9   1      483.95      455.47     27.48 o 
   8  -9   1     2456.90     2446.00     78.22 o 
  10  -9   1       75.99       46.94     16.16 o 
 -13  -8   1      163.11      161.43      9.65 o 
 -12  -8   1      923.32      901.81     17.23 o 
 -11  -8   1     1842.63     1784.10     23.45 o 
 -10  -8   1      269.09      281.45      8.99 o 
  -9  -8   1     2236.40     2265.12     23.00 o 
  -8  -8   1      955.95      993.83     11.81 o 
  -7  -8   1     2937.00     3000.07     26.15 o 
  -6  -8   1        2.16        1.68      2.56 o 
  -5  -8   1     2904.26     2935.45     28.94 o 
  -4  -8   1     5030.84     5069.85     63.25 o 
  -3  -8   1     2009.94     2008.30     36.57 o 
  -2  -8   1     1142.88     1194.70     15.34 o 
  -1  -8   1    10667.06    10985.61    126.32 o 
   0  -8   1      141.33       95.69      6.09 o 
   1  -8   1      454.69      500.00     27.77 o 
   3  -8   1     3567.80     3873.04    118.43 o 
   4  -8   1       16.15       11.43      5.80 o 
   5  -8   1     1810.58     1804.71     25.19 o 
   6  -8   1     2496.99     2755.33     86.19 o 
   7  -8   1      693.07      679.58     15.63 o 
   8  -8   1       49.31       28.13     20.49 o 
   9  -8   1     2164.11     2184.79     41.63 o 
  10  -8   1     1047.23     1069.04     33.19 o 
  11  -8   1       68.08       46.37     14.14 o 
 -13  -7   1     1385.60     1424.37     25.09 o 
 -12  -7   1       23.57       18.40      5.47 o 
 -11  -7   1      651.22      634.07     13.85 o 
 -10  -7   1     2880.58     2918.04     30.26 o 
  -9  -7   1     1809.57     1782.92     20.74 o 
  -8  -7   1     2579.69     2690.59     22.73 o 
  -7  -7   1     9286.33     9390.94     64.05 o 
  -6  -7   1     8333.45     8325.23     75.10 o 
  -5  -7   1       13.71        3.78      2.53 o 
  -4  -7   1     2318.86     2309.06     31.82 o 
  -3  -7   1     6633.03     6818.19    184.51 o 
  -2  -7   1      257.65      241.46      6.60 o 
  -1  -7   1     6028.66     6624.83     88.86 o 
   0  -7   1    13732.05    13924.91    242.26 o 
   1  -7   1     1684.21     1687.15     57.64 o 
   2  -7   1      246.20      241.16     19.41 o 
   3  -7   1     4228.77     4379.67     81.34 o 
   4  -7   1      548.59      590.50     12.29 o 
   5  -7   1      232.61      221.29      6.82 o 
   6  -7   1      510.20      523.40     12.28 o 
   7  -7   1     4787.69     4923.78     64.06 o 
   8  -7   1     1265.39     1234.82     26.20 o 
   9  -7   1       38.27       21.05      5.96 o 
  10  -7   1     1084.38     1089.04     28.01 o 
  11  -7   1     1862.59     1916.18     50.35 o 
 -13  -6   1      955.12      954.70     19.97 o 
 -12  -6   1     1385.91     1356.65     27.04 o 
 -11  -6   1       82.74       90.44      7.16 o 
 -10  -6   1     2032.65     2066.81     26.59 o 
  -9  -6   1     3301.67     3313.04     32.25 o 
  -8  -6   1      382.90      370.09      7.67 o 
  -7  -6   1       74.15       73.50      4.77 o 
  -6  -6   1     6816.54     6976.98     94.64 o 
  -5  -6   1     4231.02     4419.32     49.83 o 
  -4  -6   1      265.20      287.18      7.58 o 
  -3  -6   1     7856.68     8278.55    106.70 o 
  -2  -6   1     8916.41     9088.73    182.87 o 
  -1  -6   1      308.88      296.92      8.85 o 
   0  -6   1     1260.76      766.28     30.46 o 
   1  -6   1     9101.08     9198.19    235.36 o 
   2  -6   1     2368.56     2464.93     77.56 o 
   4  -6   1     7544.87     7647.25    101.94 o 
   5  -6   1     4746.92     4861.96     59.16 o 
   6  -6   1        3.39       10.13      5.18 o 
   7  -6   1     2174.55     2178.26     42.32 o 
   8  -6   1     3844.24     3792.07     65.70 o 
   9  -6   1      955.20      938.39     24.04 o 
  10  -6   1      212.49      204.88     20.48 o 
  11  -6   1     2682.50     2916.63     56.47 o 
  12  -6   1     1164.02     1149.43     38.99 o 
 -13  -5   1      413.55      418.76     13.32 o 
 -12  -5   1     1888.59     1859.22     33.10 o 
 -11  -5   1      947.54      956.32     18.30 o 
 -10  -5   1      103.07       97.88      8.46 o 
  -9  -5   1     3265.62     3307.25     41.51 o 
  -8  -5   1     1551.63     1667.86     17.11 o 
  -7  -5   1      664.23      681.24     10.34 o 
  -6  -5   1       56.37       50.02      3.98 o 
  -5  -5   1    11344.42    11684.80    105.98 o 
  -4  -5   1     2042.31     2172.64     30.29 o 
  -3  -5   1     1785.06     1901.75     29.72 o 
  -2  -5   1    11656.11       -1.56      0.78 o 
  -1  -5   1    15771.84    16865.35    253.99 o 
   0  -5   1     3645.12     3730.33    100.68 o 
   1  -5   1      570.06      334.59     18.57 o 
   2  -5   1    16007.90    16849.89    417.45 o 
   3  -5   1     6992.47     7847.84    207.60 o 
   4  -5   1      396.05      399.88     14.61 o 
   5  -5   1    13389.53    13993.31    180.19 o 
   6  -5   1     2800.45     2794.64     38.67 o 
   7  -5   1      350.18      352.72     11.67 o 
   8  -5   1      591.80      628.93     22.01 o 
   9  -5   1     4053.06     4066.34     53.91 o 
  10  -5   1       55.55       33.35      7.44 o 
  11  -5   1     1704.90     1675.22     38.66 o 
  12  -5   1     2340.19     2396.58     51.34 o 
 -13  -4   1      828.04      788.33     24.57 o 
 -12  -4   1      460.63      465.49     13.19 o 
 -11  -4   1     2318.36     2352.23     30.16 o 
 -10  -4   1     1569.33     1531.84     22.06 o 
  -9  -4   1        1.46        6.60      2.77 o 
  -8  -4   1     4094.51     4421.95     39.61 o 
  -7  -4   1     1900.29     1904.17     21.81 o 
  -6  -4   1     2157.35     2203.53     29.16 o 
  -5  -4   1     1355.27     1435.36     19.59 o 
  -4  -4   1    20463.01    21234.94    259.83 o 
  -3  -4   1       64.73       54.70      3.82 o 
  -2  -4   1      870.09      988.83     36.05 o 
  -1  -4   1    13268.64    12599.93    301.90 o 
   0  -4   1    10901.33    10901.88    187.12 o 
   1  -4   1     5305.28     5426.02    140.98 o 
   2  -4   1     1390.17     1276.27     44.32 o 
   3  -4   1    15029.71    15655.35    390.09 o 
   5  -4   1      810.62      985.41     13.14 o 
   6  -4   1     4400.06     4867.36     57.02 o 
   7  -4   1     1653.84     1679.41     25.89 o 
   8  -4   1      271.82      272.07      9.54 o 
   9  -4   1     2433.86     2401.42     37.15 o 
  10  -4   1     3145.67     3117.92     52.83 o 
  11  -4   1       93.55      120.24     10.76 o 
  12  -4   1      281.70      293.07     13.01 o 
 -13  -3   1     2681.41     2839.32     44.99 o 
 -12  -3   1      763.24      781.21     28.98 o 
 -11  -3   1     1277.88     1329.80     20.47 o 
 -10  -3   1     4578.22     4587.52     47.98 o 
  -9  -3   1     1042.30     1057.85     16.63 o 
  -8  -3   1      902.73      855.60     13.16 o 
  -7  -3   1     4477.54     4602.17     52.98 o 
  -6  -3   1     2274.27     2283.99     29.42 o 
  -5  -3   1     2454.24     2745.56     44.03 o 
  -4  -3   1     8687.46     9199.52    156.05 o 
  -3  -3   1    12302.69       -4.60      2.30 o 
  -2  -3   1     3425.82     4171.56    108.05 o 
  -1  -3   1      460.62      508.46     21.02 o 
   0  -3   1       65.39      111.98      6.06 o 
   1  -3   1     1925.63     1880.56     54.63 o 
   3  -3   1    10210.33    10055.52    161.72 o 
   4  -3   1    12808.17    12634.64    320.21 o 
   5  -3   1     2114.26     2160.51     34.17 o 
   7  -3   1     7069.96     7293.86    105.53 o 
   8  -3   1     1742.33     1768.48     34.63 o 
   9  -3   1      932.87      910.52     29.26 o 
  10  -3   1     2420.69     2349.49     56.75 o 
  11  -3   1     4542.75     4498.32     65.04 o 
  12  -3   1      475.68      491.76     17.95 o 
  13  -3   1      267.77      322.69     20.49 o 
 -13  -2   1     1455.17     1458.13     33.21 o 
 -12  -2   1     3598.04     3622.64     51.79 o 
 -11  -2   1      252.78      263.82     11.87 o 
 -10  -2   1     2344.89     2311.73     26.83 o 
  -9  -2   1     5605.94     5349.94     45.16 o 
  -8  -2   1     1569.27     1663.84     17.13 o 
  -7  -2   1       85.38       95.68      5.58 o 
  -6  -2   1     5183.06     5347.59     65.63 o 
  -5  -2   1     5799.61     5872.46     83.50 o 
  -2  -2   1     1559.62     1562.45     45.74 o 
  -1  -2   1      771.72      849.43     27.74 o 
   0  -2   1       17.15       19.08      3.10 o 
   1  -2   1     2213.33     2276.50     62.26 o 
   2  -2   1     5387.18     4579.58    119.91 o 
   3  -2   1      377.89       -2.54      1.27 o 
   4  -2   1     2338.97     2159.03     53.14 o 
   5  -2   1    10953.56    11283.47    290.16 o 
   6  -2   1     1843.59     1970.55     64.68 o 
   7  -2   1      211.97      240.01      7.15 o 
   8  -2   1     2025.85     1943.38     28.24 o 
   9  -2   1     1942.62     1995.57     39.85 o 
  10  -2   1      242.54      250.58     14.27 o 
  11  -2   1     3036.99     3072.95     58.46 o 
  12  -2   1      792.78      773.12     20.22 o 
  13  -2   1     1332.46     1466.72     34.32 o 
 -13  -1   1       54.83       47.30      9.54 o 
 -12  -1   1     3438.53     3594.12     51.09 o 
 -11  -1   1     2086.39     2089.11     29.30 o 
 -10  -1   1       39.46       35.49      4.47 o 
  -9  -1   1     1476.58     1613.06     17.82 o 
  -8  -1   1     6123.10     6110.44     52.87 o 
  -7  -1   1     2095.61     2230.90     27.02 o 
  -6  -1   1     1018.11     1092.00     22.19 o 
  -5  -1   1     5564.17     2950.68     86.56 o 
  -3  -1   1     5914.18       -2.09      1.04 o 
   1  -1   1       59.22        0.36      0.74 o 
   3  -1   1    13284.88    12830.50    316.93 o 
   4  -1   1     1149.29     1393.31     33.23 o 
   5  -1   1     3554.84     3842.85     70.85 o 
   6  -1   1     4868.15     5250.50    153.54 o 
   7  -1   1     1967.13     1990.01     39.25 o 
   8  -1   1      703.35      664.14     13.27 o 
   9  -1   1     2320.89     2396.76     36.06 o 
  10  -1   1     2562.95     2506.70     38.05 o 
  11  -1   1       25.21       31.34      5.74 o 
  12  -1   1     2755.59     2716.52     49.77 o 
  13  -1   1      579.69      573.06     33.47 o 
 -13   0   1      235.27      223.30     11.32 o 
 -12   0   1      171.53      191.28     10.54 o 
 -11   0   1      965.85      994.46     18.83 o 
 -10   0   1     1439.18     1497.31     23.05 o 
  -9   0   1      452.93      416.18     10.49 o 
  -8   0   1     3844.02     3705.19     41.65 o 
  -7   0   1     4985.80     4961.46     51.47 o 
  -6   0   1     4493.81     4927.83     62.12 o 
  -5   0   1      176.55      175.54     28.78 o 
  -4   0   1     2141.23     2146.94     56.73 o 
   1   0   1     2616.58     2811.13     70.78 o 
   2   0   1      973.67     1046.52     32.18 o 
   3   0   1    20040.44    19245.63    466.89 o 
   4   0   1     3941.56     3891.18     91.52 o 
   5   0   1      395.05      504.16     21.55 o 
   6   0   1     6050.39     6380.01     89.44 o 
   7   0   1     5799.75     6154.12     67.29 o 
   8   0   1     1671.17     1592.80     21.17 o 
   9   0   1     2058.58     2019.16     25.97 o 
  10   0   1     2561.02     2548.36     31.77 o 
  11   0   1     1893.72     1987.54     34.69 o 
  12   0   1       37.06       31.53      8.04 o 
  13   0   1     1038.56     1020.93     27.80 o 
 -13   1   1      954.05      941.77     24.24 o 
 -12   1   1     1432.68     1449.93     23.39 o 
 -11   1   1        2.94        1.64      4.20 o 
 -10   1   1     2060.06     1958.78     30.37 o 
  -9   1   1      762.02      865.06     17.37 o 
  -8   1   1     1560.76     1432.27     24.61 o 
  -7   1   1      765.66      766.65     15.72 o 
  -6   1   1     6245.59     6167.11    109.30 o 
  -5   1   1     1682.21     1646.89     48.27 o 
  -4   1   1     1242.93     1335.93     38.68 o 
   5   1   1     1186.11      950.87     32.68 o 
   6   1   1      141.37      153.53      9.29 o 
   7   1   1     4705.98     4822.49     60.14 o 
   8   1   1     2830.08     2759.17     32.04 o 
   9   1   1      210.97      195.26      7.16 o 
  10   1   1      735.18      750.64     13.74 o 
  11   1   1     3289.11     3275.14     36.80 o 
  12   1   1     1711.72     1733.14     25.63 o 
  13   1   1      109.28      110.20     12.37 o 
  14   1   1     1143.09     1113.04     27.12 o 
 -13   2   1     1386.95     1420.50     33.78 o 
 -12   2   1     1052.80     1025.42     32.24 o 
 -11   2   1      845.76      830.59     20.41 o 
 -10   2   1       66.91       89.07      5.78 o 
  -9   2   1     2637.76     2623.66     51.95 o 
  -8   2   1     6606.09     6566.50    106.33 o 
  -7   2   1     1393.05     1420.30     24.98 o 
  -6   2   1     3770.06     3786.69     48.26 o 
  -5   2   1     6949.51     7486.95    186.88 o 
   0   2   1      246.65      350.32     11.48 o 
   2   2   1     1794.98     1843.26     48.99 o 
   5   2   1    11437.76    12556.29    197.19 o 
   6   2   1     8561.98     5891.91    140.71 o 
   7   2   1      433.32      410.00     11.00 o 
   8   2   1     1646.00     1696.85     20.67 o 
   9   2   1     1520.23     1629.74     19.04 o 
  10   2   1       26.37       29.92      3.43 o 
  11   2   1     1014.90      966.39     16.85 o 
  12   2   1     3222.19     3168.28     42.20 o 
  13   2   1     1066.08     1060.76     23.82 o 
  14   2   1       70.72       73.26      9.08 o 
 -13   3   1      155.04      158.43     14.20 o 
 -12   3   1      717.41      748.74     22.05 o 
 -11   3   1     1815.04     1801.08     31.84 o 
 -10   3   1     2187.41     2153.41     37.17 o 
  -9   3   1      549.54      551.95     15.50 o 
  -8   3   1     6925.89     6896.33    136.64 o 
  -7   3   1     3452.21     3557.94     41.91 o 
  -6   3   1       34.11       37.40      9.18 o 
  -4   3   1     6924.53     7747.14    169.42 o 
  -3   3   1     3148.81     3164.59     56.37 o 
  -2   3   1     1841.65     1719.83     52.43 o 
  -1   3   1     1045.26     1008.68     32.05 o 
   0   3   1      576.10      502.11     17.19 o 
   1   3   1     7425.32     7214.99    171.53 o 
   2   3   1      226.27      217.32     11.85 o 
   3   3   1     4284.07     4408.88    112.26 o 
   4   3   1     2921.69     3131.11     57.85 o 
   6   3   1    11678.18    12077.73    155.93 o 
   7   3   1     5172.98     5691.77     62.56 o 
   8   3   1      181.13      234.41      7.01 o 
   9   3   1     3540.93     3536.06     33.98 o 
  10   3   1     3349.23     3366.24     34.37 o 
  11   3   1      562.75      544.35     12.18 o 
  12   3   1      638.46      632.63     16.11 o 
  13   3   1     2148.06     2130.76     36.66 o 
  14   3   1      653.09      612.69     20.37 o 
 -12   4   1      264.56      305.98     14.64 o 
 -11   4   1      875.06      821.29     19.69 o 
 -10   4   1     3465.49     3460.09     51.91 o 
  -9   4   1      877.64      911.94     20.09 o 
  -8   4   1     1254.22     1219.62     27.69 o 
  -7   4   1     4476.25     4470.90     50.39 o 
  -6   4   1     4888.62     5203.84    112.24 o 
  -5   4   1       10.68       14.64      4.39 o 
  -3   4   1    11804.67    12349.27    197.39 o 
  -1   4   1      651.98      729.97     26.56 o 
   0   4   1     3886.57     3993.41    101.93 o 
   2   4   1     1423.25     1693.04     48.64 o 
   3   4   1     5142.38     5200.34    131.28 o 
   4   4   1    11102.14    11557.60    280.16 o 
   5   4   1     2092.38     2207.72     30.49 o 
   6   4   1     2193.89     2243.95     25.62 o 
   7   4   1     9514.87     9800.91     82.93 o 
   8   4   1     2928.12     2982.77     26.88 o 
   9   4   1        5.12       12.79      2.99 o 
  10   4   1     2663.29     2752.41     29.91 o 
  11   4   1     4408.63     4405.82     47.25 o 
  12   4   1      861.53      817.69     19.51 o 
  13   4   1       34.94       38.41      6.69 o 
  14   4   1     1001.10      954.16     25.68 o 
 -12   5   1     1621.56     1683.87     43.03 o 
 -11   5   1       11.02        7.74      5.18 o 
 -10   5   1     1837.27     1908.51     32.62 o 
  -9   5   1     2119.61     2229.25     35.22 o 
  -8   5   1      513.32      536.29     13.37 o 
  -7   5   1     1761.48     1750.85     32.50 o 
  -6   5   1     6232.27     6435.72     66.15 o 
  -4   5   1       69.41       71.21      4.27 o 
  -3   5   1     3239.73     3338.56     98.19 o 
  -2   5   1     7651.08     7671.34    197.72 o 
  -1   5   1     1707.01     1695.77     51.97 o 
   0   5   1     3310.76     3364.45     89.09 o 
   1   5   1    15843.16    16487.35    276.95 o 
   3   5   1     1145.91     1331.96     22.05 o 
   4   5   1     2263.57     2144.56     33.31 o 
   5   5   1    10083.58    10562.35    135.85 o 
   6   5   1     2051.52     2238.70     28.03 o 
   7   5   1     1549.59     1620.69     26.96 o 
   8   5   1     8002.94     8156.98     62.34 o 
   9   5   1      205.58      213.13      7.43 o 
  10   5   1      444.30      448.42     10.35 o 
  11   5   1     3117.68     3177.13     34.38 o 
  12   5   1     2499.16     2485.24     32.11 o 
  13   5   1       57.80       52.44      6.16 o 
  14   5   1     1044.20     1028.02     29.11 o 
 -12   6   1     1839.40     1722.49     93.87 o 
 -11   6   1     2108.00     2097.48     54.23 o 
 -10   6   1       73.00       55.74     17.07 o 
  -9   6   1     1862.77     1871.53     38.26 o 
  -8   6   1     2641.04     2625.04     38.36 o 
  -7   6   1      384.18      440.09     15.17 o 
  -6   6   1      472.50      497.16     23.70 o 
  -5   6   1     1480.86     1598.05     26.38 o 
  -4   6   1     3201.30     3196.35     40.03 o 
  -3   6   1        4.78        6.28      6.61 o 
  -2   6   1     9457.70    10177.54    259.06 o 
   0   6   1     2043.31     2280.04     65.30 o 
   1   6   1     2635.68     2861.72     33.50 o 
   2   6   1     8703.64     8987.04    113.50 o 
   3   6   1     6696.09     7219.48    108.39 o 
   4   6   1      427.22      512.49     12.83 o 
   5   6   1     9609.18    10427.62    117.61 o 
   6   6   1     4466.09     4668.49     46.88 o 
   7   6   1      148.53      154.09      5.48 o 
   8   6   1       80.67       83.13      4.28 o 
   9   6   1     4987.90     5103.35     44.96 o 
  10   6   1      591.90      605.69     12.74 o 
  11   6   1      219.05      226.24     10.39 o 
  12   6   1     4098.97     4212.88     47.32 o 
  13   6   1      870.29      872.00     17.73 o 
  14   6   1       23.88       26.45      7.18 o 
 -11   7   1     1048.96      980.30     34.51 o 
 -10   7   1     1527.43     1535.36     42.34 o 
  -9   7   1      116.94      159.65     29.65 o 
  -8   7   1     1021.14     1020.67     22.38 o 
  -7   7   1     2215.46     2223.06     41.02 o 
  -6   7   1     3311.17     3325.72     49.48 o 
  -5   7   1     1722.73     1772.89     26.12 o 
  -4   7   1     1333.80     1448.90     28.66 o 
  -3   7   1     5348.57     5517.28     88.90 o 
  -2   7   1        4.72       20.06      7.59 o 
  -1   7   1     8236.15     8562.86    219.81 o 
   1   7   1     3619.26     4011.97     64.69 o 
   2   7   1     2175.81     2303.30     32.33 o 
   3   7   1    18426.52    18731.58   1396.35 o 
   4   7   1       71.52       58.32      4.41 o 
   5   7   1     1239.31     1295.89     21.27 o 
   6   7   1     5176.13     5370.50     45.13 o 
   7   7   1     2230.54     2308.98     19.84 o 
   8   7   1     1538.90     1592.30     15.46 o 
   9   7   1     1090.63     1100.46     13.41 o 
  10   7   1     1350.63     1335.17     18.76 o 
  11   7   1      668.27      696.57     14.39 o 
  12   7   1        4.83       11.42      4.65 o 
  13   7   1     1134.47     1159.86     22.85 o 
 -11   8   1       91.52       68.81     24.68 o 
 -10   8   1     1792.31     1890.39     48.60 o 
  -9   8   1     1839.50     2018.47     47.98 o 
  -8   8   1      125.21      133.56      9.03 o 
  -7   8   1     1805.78     1827.35     38.41 o 
  -6   8   1     6322.70     6665.95    106.44 o 
  -5   8   1     6849.41     7110.33     96.76 o 
  -4   8   1     3483.53     3728.19     62.66 o 
  -3   8   1     7476.80     7881.58    124.91 o 
  -1   8   1     1364.74     1609.73     55.55 o 
   0   8   1     4871.02     5101.52    136.74 o 
   1   8   1     8716.55     9372.40    143.89 o 
   2   8   1     3070.50     3331.15     40.43 o 
   3   8   1     2654.70     2739.95     38.49 o 
   4   8   1     6737.67     6815.29    139.11 o 
   5   8   1      821.19      722.84     13.99 o 
   6   8   1      642.58      646.88     11.44 o 
   7   8   1     3242.25     3289.61     26.05 o 
   8   8   1      495.70      506.94      7.73 o 
   9   8   1     2207.08     2196.40     22.33 o 
  10   8   1      918.01      917.59     15.99 o 
  11   8   1     2946.78     2917.10     32.58 o 
  12   8   1     1324.67     1359.12     21.73 o 
  13   8   1       10.22       14.24      5.12 o 
 -10   9   1      706.84      746.79     27.82 o 
  -9   9   1     1090.91     1116.42     32.53 o 
  -8   9   1     2394.14     2478.83     50.88 o 
  -7   9   1       45.27       48.71     17.02 o 
  -6   9   1     1306.95     1353.62     29.10 o 
  -5   9   1     5759.79     6086.92     84.33 o 
  -2   9   1     7223.72     7523.39    202.83 o 
  -1   9   1     4111.01     4341.69    158.45 o 
   0   9   1      135.82      155.80      8.16 o 
   1   9   1     1939.67     1971.27     27.09 o 
   2   9   1     1388.26     1353.07     30.09 o 
   3   9   1      736.25      540.58     94.35 o 
   4   9   1     4446.94     4469.93    114.59 o 
   5   9   1     5254.58     5200.37     61.33 o 
   6   9   1      878.85      894.97     14.16 o 
   7   9   1      229.96      218.61      6.77 o 
   8   9   1     1983.07     1997.94     20.67 o 
   9   9   1     2752.35     2786.73     27.17 o 
  10   9   1       98.23       99.26      5.25 o 
  11   9   1     1229.74     1226.48     22.49 o 
  12   9   1     1985.75     2037.95     26.11 o 
  13   9   1      982.02      991.36     18.64 o 
 -10  10   1      157.64      161.60     15.62 o 
  -9  10   1      523.14      571.11     22.42 o 
  -8  10   1     1442.39     1441.19     35.01 o 
  -7  10   1      682.98      664.80     25.00 o 
  -6  10   1        2.97        3.60      4.34 o 
  -5  10   1     1063.83     1147.76     21.66 o 
  -2  10   1     1679.62     1649.16     30.43 o 
  -1  10   1     3858.50     3899.05     73.38 o 
   0  10   1     2841.04     3030.26     37.93 o 
   1  10   1        1.36        0.84      2.22 o 
   2  10   1     3843.05     3929.33    103.09 o 
   3  10   1     7349.78     7485.71     87.27 o 
   4  10   1      491.96      515.80      9.34 o 
   5  10   1     5021.80     5057.95     47.93 o 
   6  10   1     7509.36     7494.78     68.28 o 
   7  10   1     3710.80     3747.55     34.43 o 
   8  10   1       17.57       16.99      3.28 o 
   9  10   1     3214.07     3265.07     30.55 o 
  10  10   1     2030.69     2078.91     27.51 o 
  11  10   1        7.40        3.52      6.04 o 
  12  10   1     1616.93     1587.37     33.01 o 
  13  10   1     1718.62     1742.11     32.01 o 
  -8  11   1      509.83      533.05     19.98 o 
  -7  11   1     1838.11     1887.70     39.75 o 
  -6  11   1     1143.02     1111.13     25.54 o 
  -5  11   1       40.24       33.53     12.69 o 
  -3  11   1     2280.32     2425.76     87.45 o 
  -2  11   1      462.36      466.35     19.67 o 
  -1  11   1     1634.78     1748.83     35.48 o 
   0  11   1     3395.82     3450.38     51.09 o 
   1  11   1     2771.14     3108.35     39.57 o 
   2  11   1       42.06       48.94      4.26 o 
   3  11   1     2644.17     2727.61     30.55 o 
   4  11   1     3806.81     3744.40     36.90 o 
   5  11   1     1436.59     1421.86     18.61 o 
   6  11   1      508.97      529.50     11.06 o 
   7  11   1     2541.42     2529.97     26.20 o 
   8  11   1      423.75      399.94     11.12 o 
   9  11   1      197.46      191.66      7.35 o 
  10  11   1     2534.30     2617.45     32.71 o 
  11  11   1     1683.89     1647.80     34.61 o 
  12  11   1        0.66        7.04      7.22 o 
  -8  12   1      323.64      326.77     24.25 o 
  -7  12   1     1071.06     1042.22     26.68 o 
  -6  12   1     2450.02     2549.19     46.99 o 
  -5  12   1     1336.17     1478.29     28.57 o 
  -4  12   1      123.35      113.66     67.07 o 
  -2  12   1     1762.83     1835.78     45.28 o 
  -1  12   1      139.22      137.87      7.69 o 
   0  12   1     2048.10     2072.40     28.58 o 
   1  12   1     3043.84     3045.21     39.70 o 
   2  12   1     1541.82     1645.19     25.82 o 
   3  12   1        2.64        7.19      2.88 o 
   4  12   1      980.93      967.26     18.37 o 
   5  12   1     2944.06     2873.13     33.02 o 
   6  12   1      299.55      292.34      9.00 o 
   7  12   1     1613.90     1608.93     20.48 o 
   8  12   1     2365.24     2259.12     26.43 o 
   9  12   1     1021.12      989.31     16.56 o 
  10  12   1      473.69      475.44     11.87 o 
  11  12   1     1856.54     1894.76     31.35 o 
  12  12   1      694.99      712.84     28.81 o 
  -7  13   1      247.12      291.49     13.95 o 
  -6  13   1      840.58      882.39     22.26 o 
  -5  13   1     1643.92     1698.34     32.14 o 
  -4  13   1      893.85        2.97     24.81 o 
  -3  13   1       50.46       -1.92     20.92 o 
  -2  13   1     1136.11        3.64     21.05 o 
  -1  13   1     2800.89     2916.23     37.26 o 
   0  13   1      232.21      220.75      7.78 o 
   1  13   1     1482.25     1467.61     27.29 o 
   2  13   1     2844.51     2885.97     39.81 o 
   3  13   1     2321.59     2302.27     42.90 o 
   4  13   1      167.73      183.45      7.97 o 
   5  13   1     2285.06     2266.70     27.86 o 
   6  13   1     3131.07     3082.73     36.32 o 
   7  13   1      353.73      347.75      9.19 o 
   8  13   1      606.10      616.92     12.64 o 
   9  13   1     3280.80     3190.23     35.02 o 
  10  13   1      782.52      776.83     15.48 o 
  11  13   1      160.42      151.60      9.68 o 
  12  13   1      790.91      793.78     26.07 o 
  -7  14   1     1982.24     2115.96     40.84 o 
  -6  14   1       84.60      108.31      8.60 o 
  -4  14   1     1776.99       40.09     29.68 o 
  -1  14   1     2407.84     2590.40     78.47 o 
   0  14   1     5948.01     6045.94     71.49 o 
   1  14   1      214.39      204.41     10.41 o 
   2  14   1     1729.79     1650.56     27.31 o 
   3  14   1     2677.28     2680.88     39.58 o 
   4  14   1       46.65       48.98      5.28 o 
   5  14   1      607.27      612.77     14.65 o 
   6  14   1     2773.58     2800.84     34.10 o 
   7  14   1     2837.05     2801.92     30.62 o 
   8  14   1       78.20       77.55      5.98 o 
   9  14   1      594.69      582.91     13.10 o 
  10  14   1      921.62      902.62     17.05 o 
  11  14   1      473.43      462.02     14.36 o 
  -6  15   1     1553.30     1578.95     31.48 o 
  -5  15   1      760.64      761.55     29.32 o 
  -1  15   1       27.71       38.08      5.77 o 
   0  15   1     1657.75     1671.42     26.24 o 
   1  15   1     2131.12     2123.85     32.46 o 
   2  15   1        2.35        3.43      4.07 o 
   3  15   1      444.53      442.66     13.89 o 
   4  15   1     3939.95     3933.42     48.22 o 
   5  15   1      123.24      117.47      8.06 o 
   6  15   1      735.06      743.94     12.63 o 
   7  15   1     2254.74     2216.85     26.24 o 
   8  15   1      404.97      405.06     10.78 o 
   9  15   1        1.21       -1.23      4.12 o 
  10  15   1      463.03      477.82     12.74 o 
  -1  16   1      200.06      239.62     11.59 o 
   0  16   1      228.54      257.84      9.37 o 
   1  16   1     2711.89     2800.88     40.52 o 
   2  16   1     1334.18     1366.45     25.55 o 
   3  16   1       35.47       32.62      6.09 o 
   4  16   1      341.21      363.36     11.93 o 
   5  16   1     2019.23     2021.17     36.09 o 
   6  16   1      711.42      686.43     17.26 o 
   7  16   1      222.54      231.65      7.71 o 
   8  16   1     1364.71     1332.03     19.92 o 
   9  16   1      610.47      597.05     13.62 o 
  -1  17   1     2722.69     2805.36     44.47 o 
   0  17   1      453.83      458.94     12.86 o 
   1  17   1      125.81      127.26      8.43 o 
   2  17   1     1247.25     1298.17     25.36 o 
   3  17   1     1375.51     1337.32     26.91 o 
   4  17   1      221.72      215.28      8.97 o 
   5  17   1      652.53      656.50     16.17 o 
   6  17   1     1397.35     1331.60     21.48 o 
   7  17   1     1107.44     1070.15     19.57 o 
   8  17   1       25.71       33.80      6.09 o 
  -1  18   1      323.89      375.72     11.99 o 
   0  18   1      957.38     1039.79     21.22 o 
   1  18   1      511.50      530.53     13.37 o 
   2  18   1       70.91       59.03      6.00 o 
   3  18   1     1309.22     1322.68     23.16 o 
   4  18   1     1370.97     1390.02     22.62 o 
   5  18   1       23.82       23.12      5.44 o 
   6  18   1      348.78      341.67     11.55 o 
  -3 -18   2      673.02      705.55     18.59 o 
  -2 -18   2       76.21       90.37      7.99 o 
  -6 -17   2      483.84      458.54     14.29 o 
  -5 -17   2      798.28      802.97     18.64 o 
  -4 -17   2      664.08      632.60     15.44 o 
  -3 -17   2     1096.80     1131.27     24.13 o 
  -2 -17   2     1353.28     1387.82     25.27 o 
  -1 -17   2        4.58        6.73      4.81 o 
   0 -17   2      601.51      648.90     27.30 o 
   1 -17   2      851.67      876.17     21.60 o 
  -8 -16   2     1908.97     1934.08     27.26 o 
  -7 -16   2       14.71       13.60      5.76 o 
  -6 -16   2      472.31      491.70     19.87 o 
  -5 -16   2     1138.30     1101.69     20.89 o 
  -4 -16   2     1143.20     1124.41     25.19 o 
  -3 -16   2      633.54      641.65     17.48 o 
  -2 -16   2     2543.69     2469.07     38.93 o 
  -1 -16   2     1481.01     1619.36     28.18 o 
   0 -16   2       54.36       53.22      6.98 o 
   1 -16   2     1014.46     1118.17     30.26 o 
   2 -16   2     1249.07     1184.91     55.31 o 
  -9 -15   2      478.41      452.41     12.18 o 
  -8 -15   2      812.60      789.98     16.56 o 
  -7 -15   2      782.05      734.53     14.88 o 
  -6 -15   2        0.14        1.66      4.63 o 
  -5 -15   2     2274.75     2191.40     43.61 o 
  -4 -15   2     3676.52     3569.24     55.48 o 
  -3 -15   2      164.97      205.28     10.92 o 
  -2 -15   2      910.22      921.33     20.23 o 
  -1 -15   2     2152.46     2094.40     32.95 o 
   0 -15   2      896.35      962.78     18.53 o 
   1 -15   2      323.45      314.02     11.69 o 
   2 -15   2     1802.12     1923.43     51.19 o 
 -10 -14   2     1108.95     1106.90     19.50 o 
  -9 -14   2      163.16      160.86      8.53 o 
  -8 -14   2      597.85      581.56     13.97 o 
  -7 -14   2     2757.08     2633.34     32.53 o 
  -6 -14   2     1521.03     1465.53     20.98 o 
  -5 -14   2      311.00      298.64     10.61 o 
  -4 -14   2     2274.84     2254.32     30.22 o 
  -3 -14   2     1514.98     1505.67     27.47 o 
  -2 -14   2      177.51      191.32      9.42 o 
  -1 -14   2      812.10      828.56     17.50 o 
   0 -14   2     3155.71     3183.08     42.74 o 
   1 -14   2     1270.36     1255.65     24.26 o 
   2 -14   2       18.04       25.28      9.25 o 
   4 -14   2     1666.57       96.13     37.49 o 
   5 -14   2      240.49      -17.51     25.35 o 
   6 -14   2      346.26        6.90     29.28 o 
 -11 -13   2        0.73       -2.49      5.81 o 
 -10 -13   2     1011.62     1052.29     18.54 o 
  -9 -13   2     1950.73     1850.96     24.92 o 
  -8 -13   2     1240.34     1241.32     19.65 o 
  -7 -13   2      659.13      646.53     13.27 o 
  -6 -13   2     1872.76     1834.76     23.25 o 
  -5 -13   2      780.04      775.76     12.94 o 
  -4 -13   2       68.72       66.73      5.33 o 
  -3 -13   2     2037.00     1972.58     26.02 o 
  -2 -13   2     2080.22     2132.90     30.44 o 
  -1 -13   2       74.60       66.28      5.75 o 
   0 -13   2      562.07      566.06     13.56 o 
   1 -13   2     1930.39     1939.67     32.15 o 
   2 -13   2      651.82      696.01     26.93 o 
   3 -13   2       47.18       44.99     36.78 o 
   4 -13   2     1885.98     1962.29     85.34 o 
   6 -13   2       62.32       62.00     67.55 o 
 -11 -12   2      550.67      564.89     16.19 o 
 -10 -12   2       69.79       75.10      6.75 o 
  -9 -12   2     1480.99     1477.66     22.18 o 
  -8 -12   2     3045.59     2977.10     33.88 o 
  -7 -12   2      707.68      675.10     13.24 o 
  -6 -12   2      213.61      204.20      7.86 o 
  -5 -12   2     2720.51     2644.84     28.58 o 
  -4 -12   2     2355.84     2319.79     27.82 o 
  -3 -12   2       35.74       39.84      4.25 o 
  -2 -12   2     1885.32     1927.76     30.73 o 
  -1 -12   2     1733.01     1782.85     29.14 o 
   0 -12   2      641.78      593.33     11.75 o 
   1 -12   2      667.42      713.08     15.88 o 
   2 -12   2     4639.82     4711.37     75.15 o 
   3 -12   2     1210.63     1168.84     29.59 o 
   4 -12   2     1356.61     1485.85     69.86 o 
   5 -12   2     2055.13     2156.54     91.54 o 
   6 -12   2     1962.30     2042.14     49.70 o 
   7 -12   2      480.64      500.36     22.57 o 
 -12 -11   2      157.73      184.28     13.67 o 
 -11 -11   2     1097.93     1089.67     24.54 o 
 -10 -11   2      692.27      700.61     15.68 o 
  -9 -11   2      144.65      131.16      7.58 o 
  -8 -11   2     1641.96     1633.23     22.47 o 
  -7 -11   2     2983.83     2960.73     32.38 o 
  -6 -11   2      623.72      616.78     16.39 o 
  -5 -11   2      548.66      561.53     11.62 o 
  -4 -11   2     3345.09     3331.68     32.65 o 
  -3 -11   2      908.01      913.98     20.07 o 
  -2 -11   2       99.17      127.50      6.28 o 
  -1 -11   2     1588.96     1634.98     21.77 o 
   0 -11   2     6378.39     6665.66     70.38 o 
   1 -11   2     1317.33     1308.29     22.97 o 
   2 -11   2     1808.26     1862.62     37.59 o 
   3 -11   2     4155.15     4298.07     68.72 o 
   5 -11   2      139.35       83.76     52.49 o 
   6 -11   2     2479.72     2711.76     55.68 o 
   7 -11   2     2465.34     2683.72     64.25 o 
   8 -11   2       68.22       52.96     37.98 o 
 -12 -10   2      163.21      149.22     12.28 o 
 -11 -10   2      455.50      448.28     15.75 o 
 -10 -10   2     3149.88     3198.28     41.37 o 
  -9 -10   2       75.02       88.79      5.90 o 
  -8 -10   2      265.10      261.19      8.95 o 
  -7 -10   2     1847.85     1811.25     22.71 o 
  -6 -10   2     3116.20     3099.48     32.12 o 
  -5 -10   2      182.17      190.77      7.26 o 
  -4 -10   2     2289.73     2242.00     26.71 o 
  -3 -10   2     5936.44     5896.98     68.32 o 
  -2 -10   2     4716.82     4919.50     51.00 o 
  -1 -10   2       65.67       68.49      4.33 o 
   0 -10   2     4212.48     4335.77     47.54 o 
   1 -10   2     5060.00     5241.03     58.38 o 
   2 -10   2      303.02      323.44     13.86 o 
   3 -10   2     1166.15     1201.08     27.69 o 
   4 -10   2     9189.14     9572.79    199.30 o 
   5 -10   2      402.61      462.97     16.82 o 
   6 -10   2      625.32      661.51     13.60 o 
   7 -10   2     2115.81     2359.68     44.74 o 
   9 -10   2       28.85       18.65     18.66 o 
  10 -10   2     1095.82     1268.75     36.25 o 
 -12  -9   2      934.02      970.26     26.24 o 
 -11  -9   2      182.42      178.77      9.69 o 
 -10  -9   2      109.75      114.66      8.15 o 
  -9  -9   2     3809.92     3770.80     40.99 o 
  -8  -9   2     1073.02     1070.89     15.40 o 
  -7  -9   2        3.07        3.76      3.15 o 
  -6  -9   2     2220.44     2197.72     24.69 o 
  -5  -9   2      553.90      515.77      9.75 o 
  -4  -9   2      779.12      783.86     11.61 o 
  -3  -9   2     3244.66     3322.17     42.06 o 
  -2  -9   2     7269.40     7345.03     91.36 o 
  -1  -9   2     2297.84     2394.91     27.35 o 
   0  -9   2      500.08      525.97     14.46 o 
   1  -9   2     5385.78     5442.21     67.15 o 
   2  -9   2     1133.01     1102.56     24.95 o 
   3  -9   2        4.27       19.17     15.67 o 
   4  -9   2      305.17      341.79     11.42 o 
   5  -9   2     5662.27     5929.37     80.77 o 
   6  -9   2      570.06      604.03     14.96 o 
   7  -9   2       56.44       57.70      7.36 o 
   8  -9   2     1777.48     1919.05     46.29 o 
   9  -9   2      546.07      521.36     22.55 o 
  10  -9   2       49.94       54.31     16.18 o 
 -13  -8   2       25.39       26.06      6.36 o 
 -12  -8   2     1850.26     1911.99     29.26 o 
 -11  -8   2     1513.08     1580.01     25.78 o 
 -10  -8   2     1919.39     1904.77     23.92 o 
  -9  -8   2     2403.04     2414.78     25.58 o 
  -8  -8   2     3871.62     3903.17     33.21 o 
  -7  -8   2     1078.85     1101.88     14.77 o 
  -6  -8   2      687.31      676.58     11.57 o 
  -5  -8   2     7617.43     7628.22     64.32 o 
  -4  -8   2     2310.68     2144.15     35.30 o 
  -3  -8   2      218.32      187.40      6.94 o 
  -2  -8   2     3719.77     3770.30     61.04 o 
  -1  -8   2     7698.78     8064.48     95.30 o 
   0  -8   2      293.15      288.94      5.53 o 
   1  -8   2     1185.11     1140.24     25.57 o 
   4  -8   2      576.30      602.24     12.21 o 
   5  -8   2      635.00      659.78     14.09 o 
   6  -8   2     2182.29     2188.48     31.65 o 
   7  -8   2     1637.29     1724.87     35.82 o 
   8  -8   2       83.82       89.07     10.64 o 
   9  -8   2     2719.19     2745.13     48.69 o 
  10  -8   2     1397.69     1465.17     33.32 o 
  11  -8   2      168.25      186.55     16.75 o 
 -13  -7   2      891.97      858.64     18.99 o 
 -12  -7   2       27.82       26.19      5.88 o 
 -11  -7   2      657.30      638.43     15.36 o 
 -10  -7   2     1492.71     1507.32     23.49 o 
  -9  -7   2     2173.97     2203.04     27.68 o 
  -8  -7   2     4671.86     4794.63     37.93 o 
  -7  -7   2     8238.75     8554.80     59.08 o 
  -6  -7   2     2962.69     2956.21     29.70 o 
  -5  -7   2       16.77       22.58      3.15 o 
  -4  -7   2     2583.48     2520.24     29.07 o 
  -3  -7   2     5354.90     5326.45     79.82 o 
  -2  -7   2     2163.08     2355.10     45.73 o 
  -1  -7   2     3597.29     3634.16     52.63 o 
   0  -7   2     6457.34     6687.99    127.34 o 
   1  -7   2     1142.84     1074.88     42.90 o 
   4  -7   2     2309.36     2325.46     68.65 o 
   5  -7   2     1260.96     1329.94     19.89 o 
   6  -7   2     3342.51     3417.15     45.16 o 
   7  -7   2     3974.11     4100.15     69.22 o 
   8  -7   2      476.09      542.40     42.52 o 
   9  -7   2      196.36      216.43     12.04 o 
  10  -7   2     1536.87     1499.15     33.89 o 
  11  -7   2     1263.75     1283.31     61.55 o 
 -13  -6   2      900.81      842.34     22.14 o 
 -12  -6   2      828.68      814.80     17.92 o 
 -11  -6   2      205.91      195.14      9.78 o 
 -10  -6   2     1398.74     1436.65     21.11 o 
  -9  -6   2     2645.77     2722.69     32.56 o 
  -8  -6   2     1409.93     1482.90     16.81 o 
  -7  -6   2     4180.30     4464.08     35.59 o 
  -6  -6   2     5293.97     5298.13     52.71 o 
  -5  -6   2     4914.89     5047.17     56.35 o 
  -4  -6   2        3.36        3.45      2.59 o 
  -3  -6   2     6764.99     7018.40     81.42 o 
  -2  -6   2     5523.54     5439.49    133.49 o 
  -1  -6   2       79.84      100.64      3.80 o 
   0  -6   2     5812.16     5977.24    110.94 o 
   1  -6   2     8282.64     8815.75    227.71 o 
   2  -6   2     1452.36     1320.93     50.02 o 
   4  -6   2     2582.45     2550.34     39.63 o 
   5  -6   2     5036.32     5178.69     62.57 o 
   6  -6   2        0.57        4.38      3.06 o 
   7  -6   2     5701.61     5880.36     93.12 o 
   8  -6   2     2649.99     2807.70     47.68 o 
   9  -6   2      682.16      703.88     20.24 o 
  10  -6   2      358.44      378.82     21.59 o 
  11  -6   2     2154.45     2100.60     91.91 o 
  12  -6   2      868.51      818.33     26.72 o 
 -13  -5   2      179.77      189.31     13.66 o 
 -12  -5   2     1598.46     1610.17     26.25 o 
 -11  -5   2      905.81      951.49     17.59 o 
 -10  -5   2       45.64       59.95      5.83 o 
  -9  -5   2     2010.41     2062.65     22.52 o 
  -8  -5   2     5117.58     5126.56     42.70 o 
  -7  -5   2     1403.99     1420.57     15.72 o 
  -6  -5   2     5255.49     5611.88     47.40 o 
  -5  -5   2     4626.55     4600.92     45.91 o 
  -4  -5   2     1546.58     1521.40     23.63 o 
  -3  -5   2     2850.79     3131.18     39.96 o 
  -2  -5   2    15042.68    14756.89    358.84 o 
   0  -5   2     1338.74     1489.27     51.05 o 
   1  -5   2     2823.41     2978.95     86.51 o 
   2  -5   2     4802.87     4599.72    128.11 o 
   3  -5   2     2017.55     2119.29     52.77 o 
   4  -5   2     1519.49      884.40     53.02 o 
   5  -5   2     5353.44     5533.19     66.58 o 
   6  -5   2     5299.83     5461.24     84.93 o 
   7  -5   2       88.96      106.81      6.82 o 
   8  -5   2     2858.05     2867.87     93.72 o 
   9  -5   2     1896.06     2021.34     39.60 o 
  10  -5   2      312.68      328.39     15.20 o 
  11  -5   2      649.28      662.74     22.81 o 
  12  -5   2     2379.27     2343.17     50.06 o 
 -13  -4   2      160.35      144.30     11.00 o 
 -12  -4   2     1012.12     1014.49     19.99 o 
 -11  -4   2     2191.07     2186.54     30.95 o 
 -10  -4   2      986.21      985.48     17.13 o 
  -9  -4   2      356.00      346.44      9.09 o 
  -8  -4   2     2293.78     2297.56     24.19 o 
  -7  -4   2     4556.10     4878.75     42.10 o 
  -6  -4   2      115.28      123.76      6.74 o 
  -5  -4   2     3333.82     3584.94     40.34 o 
  -4  -4   2       88.29       80.97      5.35 o 
  -3  -4   2     2593.33     2739.12     35.29 o 
  -2  -4   2     1598.70     1674.33     25.75 o 
   0  -4   2     8043.35     7748.79    195.91 o 
   2  -4   2     5997.48     6048.39    160.07 o 
   3  -4   2    15893.64    16212.58    404.18 o 
   6  -4   2     5912.70     6076.67     80.23 o 
   7  -4   2     4019.84     4189.67     49.70 o 
   8  -4   2      410.59      452.61     11.87 o 
   9  -4   2     3402.97     3372.97     55.35 o 
  10  -4   2     1263.06     1349.62     26.77 o 
  11  -4   2       38.48       25.01      5.58 o 
  12  -4   2      577.63      598.10     38.28 o 
 -13  -3   2     2639.73     2677.27     45.88 o 
 -12  -3   2      316.69      308.33     13.45 o 
 -11  -3   2     1397.93     1353.69     22.31 o 
 -10  -3   2     3825.05     3771.44     41.50 o 
  -9  -3   2     1121.47     1139.36     17.64 o 
  -8  -3   2      258.16      274.70      9.05 o 
  -7  -3   2     2174.63     2283.57     24.79 o 
  -6  -3   2     5169.81     5435.77     54.75 o 
  -5  -3   2      268.12      327.03     14.12 o 
  -4  -3   2     2570.25     2479.67     39.89 o 
  -3  -3   2     6365.78     6263.13    109.60 o 
  -2  -3   2     3544.66       14.79      5.14 o 
  -1  -3   2     5058.75     5253.81    193.45 o 
   0  -3   2     1280.69     1808.60     37.42 o 
   1  -3   2    13654.18    13757.01    235.08 o 
   3  -3   2    12344.43    12421.40    312.14 o 
   4  -3   2     8442.98     8369.18    220.09 o 
   5  -3   2     3117.33     3089.98     82.87 o 
   7  -3   2     4110.03     4023.73     56.72 o 
   8  -3   2     1484.87     1687.78     33.10 o 
   9  -3   2       55.08       78.17     14.30 o 
  10  -3   2     2548.84     2539.06     49.11 o 
  11  -3   2     2128.08     2126.15     37.19 o 
  12  -3   2      457.38      424.44     15.49 o 
  13  -3   2      324.80      355.58     18.11 o 
 -13  -2   2      980.95     1048.25     24.46 o 
 -12  -2   2     1851.77     1832.64     32.80 o 
 -11  -2   2       88.79       85.53      8.07 o 
 -10  -2   2      854.47      902.07     20.98 o 
  -9  -2   2     4715.54     4788.78     40.28 o 
  -8  -2   2      421.39      486.08      8.27 o 
  -7  -2   2      351.50      368.45      9.73 o 
  -6  -2   2     5367.38     5694.56     71.72 o 
  -5  -2   2    15651.57    16878.67    222.27 o 
  -4  -2   2      365.34      459.43     31.00 o 
  -3  -2   2     4375.03       -2.59      1.92 o 
  -2  -2   2     5972.02     5996.57    140.71 o 
   0  -2   2    11378.02    11818.42    280.68 o 
   1  -2   2     5596.02     5660.77    100.28 o 
   2  -2   2     2852.46       -2.07      1.31 o 
   4  -2   2     4351.49     4419.86    152.51 o 
   7  -2   2      604.03      633.74     20.55 o 
   8  -2   2     6874.14     6652.21     99.57 o 
   9  -2   2     1673.71     1851.81     44.68 o 
  10  -2   2      105.16      101.56     10.64 o 
  11  -2   2     1147.51     1129.46     31.81 o 
  12  -2   2      696.45      642.58     22.77 o 
  13  -2   2     1449.86     1461.67     33.82 o 
 -13  -1   2        4.62       -0.63      5.15 o 
 -12  -1   2     3474.51     3517.89     50.57 o 
 -11  -1   2     2551.60     2652.17     39.22 o 
 -10  -1   2       68.41       64.22      5.44 o 
  -9  -1   2     2077.93     2165.33     23.35 o 
  -8  -1   2     5957.03     6002.77     48.78 o 
  -7  -1   2     2027.80     1988.62     23.79 o 
  -6  -1   2      961.05     1088.30     22.79 o 
  -5  -1   2     5210.48     5336.05     92.08 o 
  -3  -1   2     2475.70     2820.26     72.81 o 
  -2  -1   2     1560.16     1001.30     32.97 o 
   0  -1   2     8802.97     7630.08    182.84 o 
   1  -1   2     9052.15     4679.23    118.21 o 
   2  -1   2    13367.42    13240.13    324.10 o 
   3  -1   2    14870.84    15082.64    370.95 o 
   4  -1   2     2578.19     3085.60     73.17 o 
   5  -1   2     4547.92     4664.56     83.64 o 
   6  -1   2     4502.08     4642.75     56.20 o 
   7  -1   2     1400.59     1445.32     22.66 o 
   8  -1   2      741.27      705.91     13.51 o 
   9  -1   2     3824.57     4057.83     48.36 o 
  10  -1   2     3383.39     3413.64     47.95 o 
  11  -1   2        3.74       15.06      7.01 o 
  12  -1   2     2226.92     1201.13     96.76 o 
  13  -1   2      825.86      768.51     30.17 o 
 -13   0   2      201.81      203.90     10.51 o 
 -12   0   2       56.37       55.71      6.05 o 
 -11   0   2     2038.14     2030.13     25.79 o 
 -10   0   2     1439.29     1430.27     20.44 o 
  -9   0   2      248.11      225.47      8.17 o 
  -8   0   2     1962.09     1966.09     25.80 o 
  -7   0   2     9882.25    10367.40     92.00 o 
  -6   0   2     3651.83     3628.60     50.11 o 
  -5   0   2     3121.28     3453.15     53.43 o 
  -4   0   2     5305.40     5348.32     92.88 o 
  -3   0   2     4796.91     4561.87    117.81 o 
  -2   0   2     1257.29     1486.80     44.42 o 
  -1   0   2      833.90      880.39     26.75 o 
   1   0   2      621.61      734.94     22.66 o 
   3   0   2    11591.54    11199.57    277.40 o 
   4   0   2     1584.13     1532.47     32.23 o 
   5   0   2      730.23      869.12     23.06 o 
   6   0   2     1805.87     1965.07     33.23 o 
   7   0   2     2245.63     2396.19     30.53 o 
   8   0   2     2262.36     2033.32     38.79 o 
   9   0   2      976.13     1007.23     16.30 o 
  10   0   2     5757.89     5801.16     60.38 o 
  11   0   2     1328.96     1325.84     24.37 o 
  12   0   2      109.14       98.76      7.44 o 
  13   0   2      894.30      928.81     34.75 o 
 -13   1   2     2592.37     2722.10     44.01 o 
 -12   1   2      764.51      732.76     15.04 o 
 -11   1   2      213.83      237.61     10.05 o 
 -10   1   2     1176.55     1158.33     19.59 o 
  -9   1   2      979.11     1100.35     18.18 o 
  -8   1   2       60.42       63.72      4.80 o 
  -7   1   2     4927.34     4850.35     51.48 o 
  -6   1   2    10638.77    10858.05    123.30 o 
  -5   1   2     2636.15     2831.02     77.15 o 
  -1   1   2      955.55     1091.59     31.16 o 
   0   1   2     1595.52     1787.22     44.08 o 
   2   1   2     7966.72     8267.87    202.25 o 
   3   1   2     4904.22     5118.13    131.43 o 
   4   1   2     7903.04     7947.39    202.36 o 
   5   1   2     4102.74     4453.10    106.34 o 
   6   1   2      252.83      265.90     11.51 o 
   7   1   2     3661.61     3802.04     90.63 o 
   8   1   2     6726.60     6664.96     65.98 o 
   9   1   2      408.54      406.97      9.89 o 
  10   1   2     2168.28     2135.55     27.59 o 
  11   1   2     3415.13     3426.62     38.96 o 
  12   1   2      758.38      809.97     16.42 o 
  13   1   2      126.79      122.68      8.76 o 
  14   1   2     2155.03     2226.28     38.16 o 
 -13   2   2      706.41      731.76     23.94 o 
 -12   2   2     1484.03     1455.80     30.79 o 
 -11   2   2     1030.29      967.93     31.24 o 
 -10   2   2       28.92       25.09      4.12 o 
  -9   2   2     2335.19     2272.54     29.45 o 
  -8   2   2     3101.74     3065.83     66.30 o 
  -7   2   2      445.95      470.48     10.41 o 
  -6   2   2      947.22     1020.28     15.48 o 
  -3   2   2     9780.71    10525.66    226.71 o 
   2   2   2     9388.27     9922.56    239.25 o 
   5   2   2     6713.55     7132.02    163.03 o 
   6   2   2     4606.58     4925.10    120.01 o 
   7   2   2      118.23      121.28      8.41 o 
   8   2   2     5458.70     5578.49     54.91 o 
   9   2   2     1025.72     1117.22     15.42 o 
  10   2   2       15.92       20.44      3.66 o 
  11   2   2     1140.35     1210.21     28.03 o 
  12   2   2     2999.48     3042.82     40.72 o 
  13   2   2      168.49      148.75     10.52 o 
  14   2   2      154.10      158.96     11.64 o 
 -13   3   2       13.03        9.52      6.81 o 
 -12   3   2      495.72      458.51     22.80 o 
 -11   3   2     2946.48     2810.67     47.47 o 
 -10   3   2     1529.84     1597.38     28.43 o 
  -9   3   2      243.22      259.69     11.07 o 
  -8   3   2     3335.60     3291.38     52.91 o 
  -7   3   2     8865.86     8770.09     81.28 o 
  -6   3   2     1467.01     1530.24     23.94 o 
  -3   3   2     2699.95     2592.92     62.48 o 
   2   3   2    11507.25    11920.10    279.03 o 
   3   3   2     4827.67     4939.67    122.70 o 
   5   3   2     8531.20     9357.05    213.97 o 
   6   3   2    11051.21    11601.70    252.23 o 
   7   3   2     3185.03     3441.71     50.34 o 
   8   3   2       81.07      110.66      5.19 o 
   9   3   2     1306.36     1480.00     18.10 o 
  10   3   2     1225.58     1229.76     19.76 o 
  11   3   2      227.73      229.56     10.52 o 
  12   3   2      694.06      710.53     17.07 o 
  13   3   2     1216.87     1175.02     23.25 o 
  14   3   2     1153.79     1222.60     28.67 o 
 -12   4   2        2.38        2.01      5.62 o 
 -11   4   2     1347.43     1415.42     29.99 o 
 -10   4   2     2821.35     2855.68     47.25 o 
  -9   4   2      599.01      573.11     20.78 o 
  -8   4   2     1435.65     1499.06     23.19 o 
  -7   4   2     9638.60     9505.57     98.73 o 
  -6   4   2     5515.79     5550.38     65.44 o 
  -5   4   2      667.70      279.65     33.37 o 
  -4   4   2     2951.89     2770.14     49.68 o 
  -3   4   2     8030.75     8221.95    176.15 o 
  -2   4   2     9287.66    10272.79    215.00 o 
  -1   4   2     1557.47     1698.01     49.71 o 
   0   4   2     3792.44     3494.22     89.19 o 
   1   4   2       49.21       50.51      6.57 o 
   2   4   2     1097.51     1176.85     34.50 o 
   3   4   2     4379.12     4526.63    113.94 o 
   5   4   2     4335.31     4642.37     83.09 o 
   6   4   2     3360.34     3435.85     39.78 o 
   7   4   2     6514.53     6825.05     65.29 o 
   8   4   2     3406.15     3663.11     35.55 o 
   9   4   2      773.42      767.71     13.58 o 
  10   4   2     4586.31     4561.09     43.98 o 
  11   4   2     2802.19     2746.99     44.05 o 
  12   4   2      354.00      389.19     11.04 o 
  13   4   2      190.56      174.96     10.54 o 
  14   4   2     2003.68     2009.35     35.43 o 
 -12   5   2     1030.88     1023.70     22.59 o 
 -11   5   2        1.97        1.74      4.88 o 
 -10   5   2      859.52      847.18     22.40 o 
  -9   5   2     2701.38     2668.93     45.96 o 
  -8   5   2       21.40       24.45      5.92 o 
  -7   5   2     6205.35     6425.53     69.00 o 
  -6   5   2     4338.00     4462.13     48.92 o 
  -5   5   2      116.84      143.10      5.14 o 
  -4   5   2        2.63        1.00      1.85 o 
  -2   5   2     9917.22    10315.21    259.74 o 
  -1   5   2     5376.60     5850.80    150.41 o 
   0   5   2     2463.48     2705.26     72.08 o 
   1   5   2     4594.71     4599.17     80.59 o 
   2   5   2     3415.65     3618.05     71.78 o 
   3   5   2      172.53      142.91      6.01 o 
   4   5   2     1810.49     1736.59     33.00 o 
   5   5   2    11180.31    12041.93    153.04 o 
   6   5   2     1407.94     1549.18     22.22 o 
   7   5   2     3261.85     3400.27     33.18 o 
   8   5   2    14979.09    14952.33    107.82 o 
   9   5   2      624.55      651.21     16.60 o 
  10   5   2     1212.13     1267.33     17.88 o 
  11   5   2     1853.39     1916.53     24.16 o 
  12   5   2     3344.93     3463.11     40.37 o 
  13   5   2      154.43      142.84      8.28 o 
  14   5   2     1411.21     1400.05     28.63 o 
 -12   6   2     1603.83     1523.53     42.85 o 
 -11   6   2     1406.47     1420.70     37.31 o 
 -10   6   2      115.84      143.61     24.11 o 
  -9   6   2     2399.63     2494.75     56.78 o 
  -8   6   2     1873.32     1963.59     28.19 o 
  -7   6   2      156.64      160.43      8.77 o 
  -6   6   2       15.81       21.54      8.48 o 
  -5   6   2     1662.62     1610.56     31.82 o 
  -4   6   2     2283.63     2391.90     40.90 o 
  -2   6   2     1336.83     1325.82     46.90 o 
   0   6   2    11640.09    13121.89    320.59 o 
   1   6   2     7945.23     8742.21     96.26 o 
   2   6   2    13569.51    13436.04    318.88 o 
   3   6   2     3837.06     4148.52     56.19 o 
   4   6   2      264.12      337.84     10.04 o 
   5   6   2     3537.05     3775.51     52.00 o 
   6   6   2     8113.60     8341.48     84.74 o 
   7   6   2       26.43       30.61      2.89 o 
   8   6   2      548.71      602.57     10.76 o 
   9   6   2     3702.79     3896.22     36.28 o 
  10   6   2      614.85      665.52     12.60 o 
  11   6   2      357.43      375.82     10.14 o 
  12   6   2     2575.71     2621.19     31.07 o 
  13   6   2      620.70      597.00     14.74 o 
  14   6   2        0.46        1.97      6.02 o 
 -11   7   2     1743.97     1779.58     39.96 o 
 -10   7   2     1114.40     1227.40     37.49 o 
  -9   7   2       87.36      118.91     16.29 o 
  -8   7   2     1557.20     1662.23     31.44 o 
  -7   7   2     5975.51     6108.16    104.28 o 
  -6   7   2     2836.19     2839.70     52.11 o 
  -5   7   2     4273.07     4361.29     71.77 o 
  -4   7   2      704.92      673.02     15.41 o 
  -1   7   2    11010.67    11634.15    291.04 o 
   0   7   2    13999.79    15008.98    227.24 o 
   1   7   2      111.82       94.45      4.59 o 
   2   7   2     5765.86     6358.28     72.16 o 
   3   7   2     7593.81     6864.71    152.77 o 
   4   7   2     1081.54     1032.71     17.04 o 
   5   7   2        9.85       20.40      3.05 o 
   6   7   2     4705.31     4903.27     48.30 o 
   7   7   2     3498.42     3603.24     28.94 o 
   8   7   2       67.55       74.01      3.74 o 
   9   7   2      798.20      818.65     11.25 o 
  10   7   2     2104.66     2122.30     29.07 o 
  11   7   2      984.89      965.69     17.02 o 
  12   7   2      279.28      275.47     10.35 o 
  13   7   2     2002.19     2052.57     28.72 o 
  14   7   2     1862.01     1808.71     30.86 o 
 -11   8   2       96.06      116.67     14.11 o 
 -10   8   2      921.96      904.05     31.65 o 
  -9   8   2     1362.35     1424.99     77.80 o 
  -8   8   2       14.40       14.22      6.69 o 
  -7   8   2     2624.31     2692.78     52.15 o 
  -6   8   2     5004.44     5192.21     86.06 o 
  -5   8   2     3006.39     2928.25     50.94 o 
  -4   8   2     2865.09     2980.67     48.75 o 
  -3   8   2     9503.40     9874.20    155.70 o 
  -1   8   2     2624.86     2911.58     86.10 o 
   0   8   2     4166.52     4426.13     89.21 o 
   1   8   2     6244.72     6692.95    105.51 o 
   2   8   2        3.55       22.31      6.96 o 
   3   8   2     2464.84     2510.70     57.44 o 
   4   8   2     6872.81     7009.86    135.09 o 
   5   8   2     1251.97     1350.36     17.97 o 
   6   8   2     1342.68     1470.98     17.20 o 
   7   8   2     1981.75     2101.05     18.46 o 
   8   8   2     1408.57     1446.34     14.84 o 
   9   8   2      756.41      760.83     11.39 o 
  10   8   2      605.40      620.33     12.07 o 
  11   8   2     1814.67     1829.26     23.76 o 
  12   8   2      926.05      895.83     17.10 o 
  13   8   2       35.78       38.03      5.99 o 
 -10   9   2      475.56      494.20     21.58 o 
  -9   9   2     1424.97     1391.77     38.09 o 
  -8   9   2     1685.79     1794.08     33.05 o 
  -7   9   2       60.64       97.72      9.46 o 
  -6   9   2     1468.92     1497.89     33.84 o 
  -5   9   2     5368.46     5418.49     87.11 o 
  -4   9   2      743.49      785.47     16.52 o 
  -2   9   2     7620.71     8277.51    219.86 o 
  -1   9   2     2514.15     2541.73     96.55 o 
   0   9   2      350.24      379.42      9.07 o 
   1   9   2     4272.71     4361.14     70.20 o 
   2   9   2     6851.58     7120.85    128.65 o 
   3   9   2       41.82       69.94     12.95 o 
   4   9   2     4651.21     4706.50     52.30 o 
   5   9   2     4776.06     4803.69     49.28 o 
   6   9   2     1590.19     1662.66     17.75 o 
   7   9   2      329.84      328.36      8.06 o 
   8   9   2     3506.08     3495.89     28.46 o 
   9   9   2     3386.88     3470.42     29.66 o 
  10   9   2       33.96       33.39      4.03 o 
  11   9   2      952.25     1006.11     29.32 o 
  12   9   2     2306.11     2327.16     30.34 o 
  13   9   2      596.07      614.41     14.67 o 
 -10  10   2      117.13       91.12     16.35 o 
  -9  10   2     1018.06     1049.38     32.18 o 
  -8  10   2     2453.25     2452.44     51.13 o 
  -7  10   2     1249.57     1289.42     31.23 o 
  -6  10   2       36.81       31.42      8.38 o 
  -5  10   2     2533.34     2630.12     46.61 o 
  -3  10   2        5.42        2.24      8.82 o 
  -1  10   2     5335.94     5718.69    106.75 o 
   0  10   2     3095.04     3322.70     54.08 o 
   1  10   2       64.88       85.64      6.17 o 
   2  10   2     2268.49     2337.66     36.23 o 
   3  10   2     3555.12     3672.37     44.84 o 
   4  10   2      349.28      377.80     10.73 o 
   5  10   2     1613.61     1549.14     19.38 o 
   6  10   2     6810.47     6861.41     57.96 o 
   7  10   2     2147.28     2156.17     23.99 o 
   8  10   2      828.75      821.47     11.44 o 
   9  10   2     3228.94     3219.04     30.15 o 
  10  10   2     2219.69     2298.76     29.22 o 
  11  10   2        7.18        4.84      4.73 o 
  12  10   2     1599.97     1581.50     28.52 o 
  13  10   2     1951.94     1963.50     33.24 o 
  -9  11   2       36.93       31.42     12.24 o 
  -8  11   2      524.96      523.19     20.33 o 
  -7  11   2     1599.30     1687.57     37.58 o 
  -6  11   2      909.79      908.13     68.82 o 
  -5  11   2       25.63       34.78      7.22 o 
  -2  11   2       56.71       78.08      6.25 o 
  -1  11   2      701.82      678.78     11.92 o 
   0  11   2     2553.04     2674.51     34.38 o 
   1  11   2     1945.04     1930.11     27.21 o 
   2  11   2      328.61      355.17     11.76 o 
   3  11   2     4058.01     4175.16     41.20 o 
   4  11   2     4606.56     4560.51     45.86 o 
   5  11   2       81.04       90.86      5.09 o 
   6  11   2     2162.62     2169.78     23.68 o 
   7  11   2     3188.44     3181.34     32.32 o 
   8  11   2      211.76      216.63      7.80 o 
   9  11   2      335.82      338.29      8.86 o 
  10  11   2     2838.95     2834.26     36.30 o 
  11  11   2      945.46      892.93     22.40 o 
  12  11   2      198.31      184.37     14.40 o 
  13  11   2      903.50      887.45     27.49 o 
  -8  12   2      287.53      318.80     15.61 o 
  -7  12   2      688.12      653.01     20.99 o 
  -6  12   2     2512.51     2786.39     51.83 o 
  -5  12   2      888.58      917.80     36.82 o 
  -4  12   2      115.91        3.60     22.76 o 
  -3  12   2     2097.74     2132.55     46.40 o 
  -2  12   2     2184.80     2262.22     50.93 o 
  -1  12   2       31.19       45.42      4.86 o 
   0  12   2     1147.60     1255.28     19.92 o 
   1  12   2     5479.39     5780.55     67.74 o 
   2  12   2     2650.17     2629.38     36.29 o 
   3  12   2      223.74      217.52      8.31 o 
   4  12   2     2727.48     2719.94     30.37 o 
   5  12   2     4469.70     4395.83     46.07 o 
   6  12   2      718.55      715.52     12.60 o 
   7  12   2      255.20      232.22      8.28 o 
   8  12   2     2443.70     2398.04     27.40 o 
   9  12   2      976.94      989.50     16.40 o 
  10  12   2      733.65      741.04     17.81 o 
  11  12   2     2012.86     1995.96     32.32 o 
  12  12   2      588.74      578.20     30.08 o 
  -7  13   2       48.81       41.70     11.27 o 
  -6  13   2      697.99      705.21     19.46 o 
  -5  13   2     2737.57     2920.13     48.03 o 
  -4  13   2      400.06      419.79     11.18 o 
  -3  13   2       92.94       59.75     63.26 o 
  -2  13   2     1738.13     1880.44     30.98 o 
  -1  13   2     2221.37     2302.92     34.77 o 
   0  13   2       11.70       17.65      3.55 o 
   1  13   2      827.81      897.39     17.18 o 
   2  13   2     3838.21     3916.64     50.55 o 
   3  13   2     2347.90     2389.31     30.70 o 
   4  13   2     1738.65     1708.24     28.39 o 
   5  13   2     1548.74     1519.23     26.84 o 
   6  13   2     1791.08     1781.29     22.36 o 
   7  13   2       63.94       58.68      6.68 o 
   8  13   2     1096.80     1108.69     17.22 o 
   9  13   2     3439.92     3224.13     35.08 o 
  10  13   2      522.12      530.45     12.89 o 
  11  13   2      183.78      178.50     11.27 o 
  12  13   2     1708.83     1674.42     38.90 o 
  -7  14   2     1357.50     1407.48     31.67 o 
  -6  14   2       44.29       38.87     13.42 o 
  -5  14   2      353.88      369.42     12.97 o 
  -4  14   2     1793.82     1870.92     40.65 o 
  -3  14   2      498.24      536.08     17.54 o 
  -2  14   2      249.90      265.99     12.95 o 
  -1  14   2     1981.07     2128.93     33.25 o 
   0  14   2     4190.22     4390.91     54.73 o 
   1  14   2      361.03      378.08     11.21 o 
   2  14   2      867.38      929.05     19.07 o 
   3  14   2     4732.64     4724.28     60.70 o 
   4  14   2      156.19      166.85      8.33 o 
   5  14   2      846.40      859.19     13.05 o 
   6  14   2     3373.84     3382.91     35.63 o 
   7  14   2     2907.60     2837.78     32.36 o 
   8  14   2      314.48      280.94      9.38 o 
   9  14   2     1040.36     1013.77     17.29 o 
  10  14   2     1683.38     1692.51     29.99 o 
  11  14   2      339.26      346.57     13.34 o 
  -6  15   2     1150.71     1223.17     27.56 o 
  -5  15   2      418.64      409.58     16.08 o 
  -4  15   2     1058.03     1155.12     22.91 o 
  -3  15   2     2493.61     2719.88     62.78 o 
  -2  15   2      819.32      876.85     26.04 o 
  -1  15   2      308.38      308.01      7.75 o 
   0  15   2     2569.59     2585.14     52.35 o 
   1  15   2     2099.08     2207.21     33.34 o 
   2  15   2       12.12       16.56      4.70 o 
   3  15   2      231.91      232.51     10.69 o 
   4  15   2     4019.48     3942.96     42.72 o 
   5  15   2        9.44       12.11      4.30 o 
   6  15   2      780.38      751.48     13.22 o 
   7  15   2     1666.49     1670.15     22.82 o 
   8  15   2      731.22      729.89     14.23 o 
   9  15   2        5.53        3.11      4.06 o 
  10  15   2      727.66      762.20     15.75 o 
  -4  16   2      179.33      175.46     15.09 o 
  -3  16   2      804.65      837.70     17.48 o 
  -2  16   2     2755.52     2910.97     45.08 o 
  -1  16   2      614.42      636.64     20.66 o 
   0  16   2      438.65      445.88     14.19 o 
   1  16   2     2804.19     2808.44     34.54 o 
   2  16   2      166.98      177.31      8.19 o 
   3  16   2      256.13      244.37      9.47 o 
   4  16   2      714.73      704.70     14.11 o 
   5  16   2     2369.99     2344.59     30.45 o 
   6  16   2      326.26      307.39     10.86 o 
   7  16   2       86.30       96.87      6.10 o 
   8  16   2     1114.86     1046.29     17.41 o 
   9  16   2      447.39      445.05     12.00 o 
  10  16   2        3.06        2.75      4.54 o 
  -3  17   2       21.28       13.91      3.97 o 
  -2  17   2      772.93      818.02     17.55 o 
  -1  17   2     2302.08     2408.91     40.05 o 
   0  17   2      174.50      196.19      7.73 o 
   1  17   2      284.12      279.30      9.33 o 
   2  17   2      990.30     1067.81     19.13 o 
   3  17   2      747.92      784.21     16.69 o 
   4  17   2      110.79      110.65      7.03 o 
   5  17   2      849.47      828.29     16.58 o 
   6  17   2     1373.48     1338.54     27.37 o 
   7  17   2      343.63      341.44     11.85 o 
   8  17   2      110.69      117.00      6.61 o 
  -1  18   2     1226.27     1314.61     25.94 o 
   0  18   2     1745.26     1939.85     38.11 o 
   1  18   2      734.53      738.92     15.88 o 
   2  18   2      335.72      351.29     11.44 o 
   3  18   2     1617.00     1668.74     26.71 o 
   4  18   2     1273.26     1254.80     20.79 o 
   5  18   2       18.36       18.83      5.02 o 
   6  18   2      905.43      912.09     18.73 o 
   7  18   2     1826.98     1776.52     27.11 o 
  -6 -17   3      835.15      838.45     19.39 o 
  -5 -17   3      896.45      854.96     19.00 o 
  -4 -17   3      755.47      780.77     17.46 o 
  -3 -17   3     1336.87     1352.90     26.09 o 
  -2 -17   3      708.77      788.12     18.50 o 
  -1 -17   3       20.37       15.60      5.01 o 
   0 -17   3      920.73      997.46     22.89 o 
   1 -17   3      583.38      677.45     47.32 o 
  -7 -16   3       57.37       47.70      6.99 o 
  -6 -16   3      821.05      823.75     18.67 o 
  -5 -16   3      738.32      756.55     17.37 o 
  -4 -16   3      343.65      321.14     11.59 o 
  -3 -16   3      599.80      572.83     16.06 o 
  -2 -16   3     2807.02     2840.74     40.19 o 
  -1 -16   3     1364.72     1437.84     24.73 o 
   0 -16   3       57.18       58.79      6.66 o 
   1 -16   3      606.36      679.01     25.95 o 
   2 -16   3      783.66      858.06     38.88 o 
  -9 -15   3      448.54      442.87     12.56 o 
  -8 -15   3     1176.53     1142.69     20.34 o 
  -7 -15   3      368.12      360.41     10.75 o 
  -6 -15   3       32.78       29.69      5.88 o 
  -5 -15   3     1105.56     1119.81     22.46 o 
  -4 -15   3     1383.21     1356.10     22.62 o 
  -3 -15   3      379.30      373.67     11.07 o 
  -2 -15   3      760.66      741.69     17.05 o 
  -1 -15   3     2200.95     2171.55     31.81 o 
   0 -15   3      835.38      867.25     18.51 o 
   1 -15   3       35.38       30.83      6.70 o 
   2 -15   3     1592.20     1783.10     49.85 o 
 -10 -14   3     1378.18     1327.06     21.76 o 
  -9 -14   3      390.85      381.69     12.81 o 
  -8 -14   3      383.26      366.66     14.71 o 
  -7 -14   3     1992.59     1893.52     26.34 o 
  -6 -14   3      873.73      873.60     15.57 o 
  -5 -14   3       37.04       37.36      5.51 o 
  -4 -14   3     2736.46     2729.60     34.85 o 
  -3 -14   3     1678.06     1654.53     24.05 o 
  -2 -14   3       40.25       49.44      5.80 o 
  -1 -14   3     1080.71     1042.83     20.66 o 
   0 -14   3     1817.41     1815.07     28.47 o 
   1 -14   3      153.43      164.41      8.80 o 
   2 -14   3      636.66      607.37     26.94 o 
   3 -14   3     1681.09     1748.85     70.86 o 
   5 -14   3       45.15       -2.99     28.62 o 
   6 -14   3      506.10        8.70     32.35 o 
 -10 -13   3     1165.98     1156.62     20.35 o 
  -9 -13   3     1293.17     1274.98     20.89 o 
  -8 -13   3      194.87      183.80      8.81 o 
  -7 -13   3     1555.32     1523.39     21.74 o 
  -6 -13   3     3287.42     3256.58     37.67 o 
  -5 -13   3     1165.79     1167.42     16.65 o 
  -4 -13   3      727.45      735.97     14.23 o 
  -3 -13   3     3499.63     3489.75     38.00 o 
  -2 -13   3     1861.43     1857.62     28.20 o 
  -1 -13   3       58.73       61.99      5.77 o 
   0 -13   3     2293.51     2389.49     34.01 o 
   1 -13   3     2130.80     2174.11     30.53 o 
   2 -13   3      443.76      405.81     18.52 o 
   3 -13   3       76.75      111.86     11.91 o 
   6 -13   3       16.13       19.76     15.06 o 
   7 -13   3      684.85      685.97     26.91 o 
 -11 -12   3      829.18      832.17     19.93 o 
 -10 -12   3      129.16      129.38      9.90 o 
  -9 -12   3     1947.84     1941.47     31.98 o 
  -8 -12   3     2930.58     2887.28     33.51 o 
  -7 -12   3      539.84      527.27     11.97 o 
  -6 -12   3      762.08      704.82     13.23 o 
  -5 -12   3     2383.74     2338.51     34.25 o 
  -4 -12   3      707.18      689.69     13.29 o 
  -3 -12   3      327.83      327.79      8.81 o 
  -2 -12   3     2098.72     2089.91     29.81 o 
  -1 -12   3     2201.67     2176.91     28.02 o 
   0 -12   3     1379.32     1405.45     21.21 o 
   1 -12   3      324.90      365.34     13.62 o 
   2 -12   3     2219.68     2260.90     67.13 o 
   3 -12   3     2134.66     2242.20     64.48 o 
   6 -12   3     1042.15     1085.47     32.10 o 
   7 -12   3       77.02       69.96     21.23 o 
 -11 -11   3      929.67      940.18     25.14 o 
 -10 -11   3      482.88      482.45     14.55 o 
  -9 -11   3       80.21       93.93      6.84 o 
  -8 -11   3     2106.81     2053.09     26.29 o 
  -7 -11   3     2445.14     2424.32     28.47 o 
  -6 -11   3      509.49      505.93     10.95 o 
  -5 -11   3       59.09       50.67      4.45 o 
  -4 -11   3     3483.32     3517.98     34.44 o 
  -3 -11   3     1698.17     1604.67     28.45 o 
  -2 -11   3      338.44      362.19      9.60 o 
  -1 -11   3      723.80      689.57     13.25 o 
   0 -11   3     4144.04     4271.82     48.58 o 
   1 -11   3      105.89      110.60      4.92 o 
   2 -11   3     6024.01     6362.81     94.46 o 
   3 -11   3     4094.07     4255.85     69.29 o 
   4 -11   3     2271.36     2430.00     60.63 o 
   6 -11   3     3792.55     3844.76     81.62 o 
   7 -11   3     2147.21     2335.79     93.11 o 
   8 -11   3       52.75       55.85     17.81 o 
 -12 -10   3       86.05       80.93      9.99 o 
 -11 -10   3     1197.98     1173.08     25.41 o 
 -10 -10   3     1760.47     1759.84     38.02 o 
  -9 -10   3       97.52      100.04      6.35 o 
  -8 -10   3       23.65       27.97      4.48 o 
  -7 -10   3     1051.18     1049.48     16.51 o 
  -6 -10   3     3093.19     3069.51     32.33 o 
  -5 -10   3      588.68      576.66     11.73 o 
  -4 -10   3     2042.17     2082.13     22.94 o 
  -3 -10   3     5995.01     6095.70     55.50 o 
  -2 -10   3     3089.14     3126.93     36.52 o 
  -1 -10   3      516.21      570.60     11.07 o 
   0 -10   3     1204.57     1172.84     16.68 o 
   1 -10   3     7177.01     7441.32     76.79 o 
   2 -10   3       40.54       26.14      7.53 o 
   3 -10   3     3424.35     3406.83     57.16 o 
   4 -10   3     6650.55     6839.10    100.40 o 
   5 -10   3      419.94      442.77     10.78 o 
   6 -10   3      748.65      878.84     20.99 o 
   7 -10   3     1563.33     1569.26     33.34 o 
   8 -10   3     1706.27     1890.76     40.09 o 
   9 -10   3      117.78      138.13     31.09 o 
 -12  -9   3     1639.17     1633.16     40.08 o 
 -11  -9   3       64.74       65.85      8.20 o 
 -10  -9   3      473.65      496.64     15.04 o 
  -9  -9   3     2142.53     2218.09     28.56 o 
  -8  -9   3      915.45      934.68     14.57 o 
  -7  -9   3      100.87       98.12      5.90 o 
  -6  -9   3     3138.63     3172.96     32.68 o 
  -5  -9   3     1573.55     1544.29     19.03 o 
  -4  -9   3       21.50       21.70      2.99 o 
  -3  -9   3     3769.92     3740.73     46.30 o 
  -2  -9   3     9045.43     8519.90    235.77 o 
  -1  -9   3     4038.65     4078.96     42.91 o 
   0  -9   3      447.23      487.92      9.18 o 
   1  -9   3     2210.43     2156.82     32.15 o 
   2  -9   3     3922.12     4064.23     53.22 o 
   3  -9   3      444.41      403.42     15.34 o 
   4  -9   3      681.61      640.22     19.56 o 
   5  -9   3     1808.23     2030.57     28.78 o 
   6  -9   3      621.59      667.20     17.89 o 
   7  -9   3      350.94      370.42     14.61 o 
   8  -9   3     2013.97     2212.77    117.87 o 
   9  -9   3      728.60      834.99     28.43 o 
  10  -9   3       74.27       67.77     12.98 o 
 -13  -8   3        4.10       11.59      7.84 o 
 -12  -8   3     1458.52     1538.90     25.56 o 
 -11  -8   3     3228.36     3175.26     40.80 o 
 -10  -8   3      731.61      726.12     15.53 o 
  -9  -8   3      948.22      959.13     15.85 o 
  -8  -8   3     3001.05     3005.51     27.44 o 
  -7  -8   3     3341.66     3431.08     34.10 o 
  -6  -8   3      271.58      246.86      7.42 o 
  -5  -8   3     3511.76     3549.67     34.30 o 
  -4  -8   3     2407.49     2392.65     26.64 o 
  -3  -8   3       12.78       17.82      3.50 o 
  -1  -8   3     7151.88     6855.05    109.00 o 
   0  -8   3      101.81       92.85      5.23 o 
   1  -8   3     1300.24     1240.91     28.98 o 
   2  -8   3     5275.71     5261.43     96.96 o 
   3  -8   3     5185.51     5372.75     79.11 o 
   4  -8   3      114.20      134.81      8.73 o 
   5  -8   3      706.05      753.87     14.14 o 
   6  -8   3     1602.91     1763.06     34.25 o 
   7  -8   3     1162.93     1131.48     27.12 o 
   8  -8   3      201.27      205.50     12.69 o 
   9  -8   3     1860.53     1799.97     35.62 o 
  10  -8   3     1541.85     1617.13     35.22 o 
  11  -8   3        0.76       -0.02      6.54 o 
 -13  -7   3      319.01      327.85     13.39 o 
 -12  -7   3       17.33       21.79      5.85 o 
 -11  -7   3     1264.49     1259.42     22.25 o 
 -10  -7   3     3305.98     3246.19     33.89 o 
  -9  -7   3       13.41       19.69      3.72 o 
  -8  -7   3     1840.98     1805.03     18.31 o 
  -7  -7   3     4335.41     4499.09     34.21 o 
  -6  -7   3     1166.30     1239.95     16.45 o 
  -5  -7   3     1490.23     1479.54     19.17 o 
  -4  -7   3     5672.39     5765.26     63.29 o 
  -3  -7   3     4393.16     4327.72     54.64 o 
  -2  -7   3      108.19      111.92      8.37 o 
  -1  -7   3     1676.99     1677.88     24.93 o 
   0  -7   3     2642.34     2571.39     39.16 o 
   1  -7   3      232.56      234.09     19.05 o 
   2  -7   3     1634.32     1620.99     88.49 o 
   3  -7   3     4210.55     4189.30     79.20 o 
   4  -7   3     6256.86     6569.00    161.44 o 
   5  -7   3        3.97       11.60      3.38 o 
   6  -7   3     1108.24     1230.15     26.55 o 
   7  -7   3     2777.29     2875.07     52.23 o 
   8  -7   3     1087.37      995.42     26.73 o 
   9  -7   3      812.91      839.81     22.04 o 
  10  -7   3     3106.15     3022.53     54.51 o 
  11  -7   3     1333.83     1420.19     54.81 o 
 -13  -6   3     1673.56     1688.26     32.94 o 
 -12  -6   3      527.35      524.54     14.69 o 
 -11  -6   3       79.07       73.34      7.01 o 
 -10  -6   3     2624.95     2595.19     30.25 o 
  -9  -6   3     2963.91     3100.22     31.17 o 
  -8  -6   3      235.44      224.48      9.77 o 
  -7  -6   3     3500.99     3600.00     30.12 o 
  -6  -6   3    12341.47    12512.44     92.93 o 
  -5  -6   3     5072.01     5111.36     53.31 o 
  -4  -6   3      858.83      937.48     15.62 o 
  -3  -6   3     6931.27     6942.66     92.30 o 
  -2  -6   3     9284.44     9353.48    216.10 o 
  -1  -6   3      509.92      588.67     10.78 o 
   0  -6   3     3034.86     3135.50     45.78 o 
   1  -6   3     6248.38     6486.33    121.98 o 
   2  -6   3      607.19      578.06     30.32 o 
   3  -6   3      429.76      416.49     17.08 o 
   4  -6   3     5438.55     5842.11     64.62 o 
   5  -6   3     5020.67     5241.97    160.02 o 
   6  -6   3      268.17      281.53     17.34 o 
   7  -6   3     2078.76     2088.57     41.07 o 
   8  -6   3     4230.16     4241.91     82.56 o 
   9  -6   3      573.08      583.60     18.18 o 
  10  -6   3      727.97      704.27     21.58 o 
  11  -6   3     1511.26     1533.30     36.27 o 
  12  -6   3      777.85      782.39     25.89 o 
 -13  -5   3      397.76      358.18     13.04 o 
 -12  -5   3     1467.48     1405.72     24.49 o 
 -11  -5   3      350.94      317.48     11.53 o 
 -10  -5   3       67.30       81.35      6.70 o 
  -9  -5   3     4753.64     4882.27     44.17 o 
  -8  -5   3     3531.52     3535.71     31.57 o 
  -7  -5   3      128.94      102.59      4.61 o 
  -6  -5   3      420.68      427.13      9.85 o 
  -5  -5   3     4809.13     5065.41     50.38 o 
  -4  -5   3      428.48      446.59      9.95 o 
  -3  -5   3      898.22      975.17     17.01 o 
  -2  -5   3    10348.69    10178.18    132.57 o 
  -1  -5   3     8897.29     8832.42    153.32 o 
   0  -5   3     1242.93     1385.79     22.81 o 
   1  -5   3     3262.33     3221.55     65.82 o 
   2  -5   3     6560.89     6342.62    170.63 o 
   3  -5   3     1147.35     1065.25     21.65 o 
   4  -5   3     2831.99     3064.42     81.09 o 
   5  -5   3    10260.82    11085.80    583.27 o 
   6  -5   3     1759.32     1804.95     43.83 o 
   7  -5   3     1060.10     1044.80     19.89 o 
   8  -5   3     2026.93     2200.09     36.11 o 
   9  -5   3     3280.03     3254.67     69.19 o 
  10  -5   3      394.62      416.53     16.89 o 
  11  -5   3      633.23      558.43     41.59 o 
  12  -5   3     2089.06     2063.45     57.20 o 
 -13  -4   3      200.73      185.85     12.28 o 
 -12  -4   3      500.39      479.86     17.57 o 
 -11  -4   3     2349.00     2441.34     33.71 o 
 -10  -4   3     1227.83     1188.13     21.83 o 
  -9  -4   3      383.31      387.33     12.22 o 
  -8  -4   3     5133.73     5150.70     42.70 o 
  -7  -4   3     2071.13     2012.14     21.52 o 
  -6  -4   3       72.84       69.52      4.98 o 
  -5  -4   3     1508.96     1463.44     18.84 o 
  -4  -4   3     6568.37     6689.88     78.69 o 
  -3  -4   3      456.68      394.99      9.60 o 
  -2  -4   3     5916.92     6272.98     82.08 o 
  -1  -4   3    19106.26    18418.10    816.12 o 
   0  -4   3     2127.54     1961.21     78.26 o 
   1  -4   3      592.32      668.81     20.32 o 
   2  -4   3     2771.53     2607.52     81.32 o 
   3  -4   3     4842.95     4589.59     75.76 o 
   4  -4   3     3446.55     2082.74     86.98 o 
   6  -4   3     9969.31    10310.34    252.79 o 
   7  -4   3     1710.97     1750.84     29.01 o 
   8  -4   3      151.72      172.64      7.33 o 
   9  -4   3     1182.35     1232.39     24.90 o 
  10  -4   3     2730.38     2721.10     41.18 o 
  11  -4   3       45.20       52.21      6.11 o 
  12  -4   3      190.59      204.97      9.17 o 
 -13  -3   3     2099.84     2115.96     37.60 o 
 -12  -3   3       68.82       57.25      7.96 o 
 -11  -3   3     1601.58     1605.35     25.22 o 
 -10  -3   3     3088.92     3031.60     38.04 o 
  -9  -3   3      843.58      842.67     15.00 o 
  -8  -3   3      289.87      286.22      8.05 o 
  -7  -3   3     3094.01     3168.00     28.38 o 
  -6  -3   3     1008.28      932.17     15.74 o 
  -5  -3   3     1755.12     2031.41     30.20 o 
  -4  -3   3     4464.64     4595.44     56.18 o 
  -3  -3   3    19286.81    20015.19    215.97 o 
   0  -3   3     3299.54     2942.25    297.11 o 
   1  -3   3    12266.46       -0.10      1.69 o 
   2  -3   3      279.06      288.94     17.79 o 
   3  -3   3     8099.70     8447.37    137.29 o 
   4  -3   3    10005.68    10292.21    217.35 o 
   5  -3   3     6641.06     7224.00    164.15 o 
   7  -3   3     3800.85     3620.23     51.36 o 
   8  -3   3      105.61       96.46      7.62 o 
   9  -3   3      281.31      298.18     13.28 o 
  10  -3   3     2157.22     2178.75     43.87 o 
  11  -3   3     2469.65     2466.67     48.88 o 
  12  -3   3       21.60       27.58      6.46 o 
  13  -3   3      584.05      607.38     21.51 o 
 -13  -2   3     1197.49     1181.41     26.41 o 
 -12  -2   3     1618.49     1571.66     30.12 o 
 -11  -2   3       28.24       19.21      5.36 o 
 -10  -2   3     1183.30     1272.12     19.25 o 
  -9  -2   3     5433.79     5333.32     53.38 o 
  -8  -2   3      330.35      369.14      8.12 o 
  -7  -2   3      169.66      175.57      6.35 o 
  -6  -2   3     2585.94     2810.66     38.42 o 
  -5  -2   3     2909.67     3098.92     40.20 o 
  -2  -2   3    15910.70       -2.12      1.06 o 
  -1  -2   3    33023.31       -1.13      1.08 o 
   0  -2   3    41450.20       -0.19      1.00 o 
   1  -2   3    10134.95       -1.61      0.81 o 
   2  -2   3     5934.83       -0.03      1.22 o 
   3  -2   3      482.47      531.05     16.51 o 
   4  -2   3    15031.67    16032.73    296.82 o 
   5  -2   3    14534.55    14759.57    660.61 o 
   7  -2   3     1972.15     2155.83     46.06 o 
   8  -2   3     5807.16     5705.75     73.26 o 
   9  -2   3      484.87      565.35     18.38 o 
  10  -2   3      101.18      124.98     12.51 o 
  11  -2   3     2288.97     2324.87     48.04 o 
  13  -2   3      320.39      335.65     23.44 o 
 -13  -1   3       28.70       23.36      5.67 o 
 -12  -1   3     1551.70     1510.99     29.19 o 
 -11  -1   3     2006.37     2008.61     30.55 o 
 -10  -1   3       45.38       37.05      4.74 o 
  -9  -1   3     1705.33     1892.90     21.88 o 
  -8  -1   3     4433.55     4399.10     36.98 o 
  -7  -1   3     1655.62     1622.46     19.98 o 
  -6  -1   3     1251.45     1349.52     29.16 o 
  -5  -1   3     6781.52     6717.84     95.97 o 
  -4  -1   3    13237.64    13636.35    270.06 o 
  -3  -1   3      135.62       84.97     25.26 o 
  -2  -1   3    10257.12    10309.14    388.82 o 
  -1  -1   3     2704.13     2832.32     76.50 o 
   0  -1   3      384.22      371.22     16.60 o 
   1  -1   3     1256.69     1232.00     26.66 o 
   2  -1   3     9222.84     9212.08    229.84 o 
   3  -1   3     5353.20     5365.65    141.91 o 
   4  -1   3     8236.08     9575.28    163.99 o 
   5  -1   3     5070.27     5496.77    294.05 o 
   6  -1   3     3870.51     3871.77     72.19 o 
   7  -1   3     1125.46     1148.54     17.46 o 
   8  -1   3      994.67     1092.15     17.49 o 
   9  -1   3     4469.03     4457.67     51.90 o 
  10  -1   3     4055.23     4054.52     48.67 o 
  11  -1   3       62.70       61.46     25.37 o 
  12  -1   3     1609.00     1591.96     46.44 o 
 -13   0   3       23.10       23.04      7.45 o 
 -12   0   3      234.11      245.77     10.55 o 
 -11   0   3     2838.78     2830.80     37.39 o 
 -10   0   3     1177.27     1252.65     22.89 o 
  -9   0   3      210.10      230.90      8.33 o 
  -8   0   3     3912.25     3966.73     33.52 o 
  -7   0   3     7983.91     8020.07     72.51 o 
  -6   0   3     1913.86     2037.77     30.30 o 
  -5   0   3     5795.20     6513.89    117.58 o 
  -4   0   3    14651.21    14660.65    243.85 o 
  -2   0   3     2108.18     2335.09     45.21 o 
  -1   0   3      669.04      733.18     25.73 o 
   1   0   3     5043.72     5304.49     92.98 o 
   2   0   3     2458.64     2405.28     66.31 o 
   3   0   3     5534.19     5372.40    140.00 o 
   4   0   3     3584.57     3742.36    103.15 o 
   5   0   3       26.11       30.53      5.35 o 
   6   0   3     2180.61     2314.13     54.55 o 
   7   0   3     4516.53     4506.72     59.07 o 
   8   0   3      309.69      287.66      8.61 o 
   9   0   3     2771.16     2715.50     35.80 o 
  10   0   3     6266.97     6258.77     79.92 o 
  11   0   3     2440.51     2503.62     39.58 o 
  12   0   3      162.32      184.57     20.60 o 
  13   0   3     2217.28     2309.07     44.46 o 
 -13   1   3     3074.25     3108.07     57.55 o 
 -12   1   3      738.70      712.86     15.31 o 
 -11   1   3      369.77      396.85     11.30 o 
 -10   1   3     2939.58     2842.70     34.19 o 
  -9   1   3     1833.13     1909.66     27.00 o 
  -8   1   3       37.15       51.44      4.72 o 
  -7   1   3     2395.75     2469.69     31.21 o 
  -6   1   3     6405.67     6727.23     61.39 o 
  -5   1   3     2025.21     2169.54     37.61 o 
  -4   1   3     5036.44     5496.79     99.03 o 
  -2   1   3       78.37       94.24      8.63 o 
  -1   1   3      154.14      174.02     11.13 o 
   0   1   3     3951.83     4045.35     98.52 o 
   1   1   3     4765.35     4928.54    122.60 o 
   2   1   3      397.48      422.15     16.74 o 
   3   1   3      188.98      157.71     10.94 o 
   4   1   3     9526.00     9887.70    248.86 o 
   5   1   3     4995.08     5564.18     97.84 o 
   6   1   3      380.93      446.39     20.10 o 
   7   1   3      914.50      859.40     21.38 o 
   8   1   3     4443.36     4722.65     95.54 o 
   9   1   3      265.35      313.06      9.52 o 
  10   1   3     1913.35     1992.47     29.38 o 
  11   1   3     4581.18     4772.42     57.70 o 
  12   1   3      511.41      524.05     13.73 o 
  13   1   3      686.98      690.68     17.49 o 
  14   1   3     1965.16     1914.83     41.78 o 
 -13   2   3      529.94      529.12     20.86 o 
 -12   2   3     2012.72     2004.51     37.57 o 
 -11   2   3      735.96      710.96     15.04 o 
 -10   2   3      113.53      127.48      7.65 o 
  -9   2   3     2963.55     2958.56     39.29 o 
  -8   2   3     2793.12     2904.84     35.03 o 
  -7   2   3      334.91      361.07      8.42 o 
  -6   2   3     2048.85     2007.83     22.41 o 
  -5   2   3     8046.07     8400.73     86.15 o 
  -4   2   3     1050.31     1011.18     26.66 o 
  -2   2   3    12526.36    12445.83    295.73 o 
  -1   2   3      122.34      122.41      9.38 o 
   0   2   3     2810.79     3292.36     79.43 o 
   3   2   3        8.64       14.05      4.72 o 
   4   2   3     9625.38    10216.51    254.45 o 
   5   2   3    10099.49    10873.94    239.75 o 
   6   2   3     2183.79     2256.04     64.05 o 
   7   2   3        5.02        8.78      3.28 o 
   8   2   3     1380.14     1475.91     18.93 o 
   9   2   3     4607.13     4730.49     43.02 o 
  10   2   3      247.24      219.56     11.85 o 
  11   2   3     1551.00     1531.14     21.99 o 
  12   2   3     1429.15     1394.92     26.45 o 
  13   2   3      100.51      105.52      8.37 o 
  14   2   3      146.11      136.68     10.81 o 
 -12   3   3      825.49      841.98     22.80 o 
 -11   3   3     2411.59     2397.29     40.63 o 
 -10   3   3      385.92      416.16     15.56 o 
  -9   3   3      698.04      690.50     18.55 o 
  -8   3   3     4870.53     4815.08     52.82 o 
  -7   3   3     5266.74     5237.98     63.91 o 
  -6   3   3      175.74      178.07      7.24 o 
  -5   3   3     3718.58     3609.73     75.78 o 
  -4   3   3     9500.70    10094.34    221.79 o 
  -3   3   3      200.42      138.50      9.82 o 
   2   3   3    10747.68    11569.92    276.75 o 
   6   3   3    11333.45    11683.61    185.62 o 
   7   3   3     2967.77     2999.94     60.72 o 
   8   3   3     1881.47     2088.18     36.96 o 
   9   3   3     3129.98     3131.34     30.68 o 
  10   3   3     2325.82     2389.26     30.33 o 
  11   3   3        9.78        6.12      3.87 o 
  12   3   3      467.80      446.97     15.59 o 
  13   3   3     1335.76     1401.55     30.42 o 
  14   3   3      730.53      716.47     19.42 o 
 -12   4   3        1.34        1.28      5.64 o 
 -11   4   3     1847.23     1877.85     34.43 o 
 -10   4   3     2537.30     2497.66     40.11 o 
  -9   4   3      185.32      154.18     10.20 o 
  -8   4   3      738.03      725.38     16.60 o 
  -7   4   3     4108.52     4103.28     69.30 o 
  -6   4   3     1363.26     1402.18     22.21 o 
  -5   4   3       22.29        5.37      6.86 o 
  -4   4   3     5744.01     6060.15    104.64 o 
  -3   4   3    14066.29    14918.49    316.75 o 
  -2   4   3      102.22       75.86      6.74 o 
   2   4   3     3144.97     3600.76     87.91 o 
   3   4   3     9405.78     9930.84    236.32 o 
   5   4   3      105.51      131.77      9.24 o 
   6   4   3     5850.62     6141.64     65.27 o 
   7   4   3     6406.44     6648.88     63.49 o 
   8   4   3      349.93      374.73      9.08 o 
   9   4   3     2073.47     2026.16     24.99 o 
  10   4   3     3078.44     3127.04     35.21 o 
  11   4   3     3036.79     3055.24     35.45 o 
  12   4   3       98.53      101.37      8.09 o 
  13   4   3      824.35      776.48     18.57 o 
  14   4   3     1585.28     1635.96     37.50 o 
 -12   5   3      834.07      849.52     21.36 o 
 -11   5   3       32.41       38.39      6.66 o 
 -10   5   3     1334.57     1345.80     26.46 o 
  -9   5   3     2826.75     2752.41     48.15 o 
  -8   5   3      315.86      306.56     10.58 o 
  -7   5   3     1312.88     1298.38     22.73 o 
  -6   5   3     6639.37     6768.79    112.98 o 
  -5   5   3      113.31      150.19     11.68 o 
  -4   5   3     1110.96     1136.35     26.20 o 
  -3   5   3     3313.95     3405.96     77.17 o 
  -2   5   3    10810.90    11038.00    231.52 o 
  -1   5   3     1750.88     1912.94     43.44 o 
   0   5   3     3267.52     3214.88     48.89 o 
   2   5   3      987.78      993.55     24.19 o 
   3   5   3     5096.60     5775.86     75.17 o 
   4   5   3    12173.17    12610.76    185.56 o 
   5   5   3    12660.13    13777.09    173.89 o 
   6   5   3      506.98      586.34     13.45 o 
   7   5   3      461.70      524.17      9.57 o 
   8   5   3     9582.69     9790.36     82.42 o 
   9   5   3      101.74      131.71      7.37 o 
  10   5   3      254.65      290.73      9.48 o 
  11   5   3     2579.58     2629.34     29.84 o 
  12   5   3     2616.91     2721.58     31.34 o 
  13   5   3       11.27        9.80      5.53 o 
  14   5   3      231.65      226.20     12.26 o 
 -11   6   3      685.71      722.93     24.48 o 
 -10   6   3       16.10       21.09      4.89 o 
  -9   6   3     3686.75     3812.22     50.87 o 
  -8   6   3     1817.72     1743.60     27.47 o 
  -7   6   3       40.88       44.83      8.80 o 
  -6   6   3     2033.89     2056.13     28.05 o 
  -5   6   3     6912.09     7038.29     95.36 o 
  -4   6   3      879.86      999.16     40.15 o 
   0   6   3     3523.61     4136.11     53.14 o 
   1   6   3       49.32       40.44      6.08 o 
   3   6   3     1949.55     1994.13     30.15 o 
   4   6   3       34.32       30.56      4.58 o 
   5   6   3     5438.97     5403.89     64.56 o 
   6   6   3     4760.04     4734.56     54.05 o 
   7   6   3      300.69      279.90      7.24 o 
   8   6   3      906.84      952.54     12.45 o 
   9   6   3     9186.68     9061.09     68.45 o 
  10   6   3     1594.87     1536.07     20.36 o 
  11   6   3      179.84      168.68      7.67 o 
  12   6   3     2618.89     2656.55     31.19 o 
  13   6   3      791.65      790.44     15.53 o 
  14   6   3       12.02       14.34      6.20 o 
 -11   7   3     1716.65     1714.65     39.42 o 
 -10   7   3      735.74      817.78     24.68 o 
  -9   7   3       28.31       32.74      6.78 o 
  -8   7   3     3263.83     3374.38     53.63 o 
  -7   7   3     3625.86     3647.86     90.50 o 
  -6   7   3      873.19      899.72     18.41 o 
  -5   7   3     2148.05     2145.92     42.50 o 
  -4   7   3     2038.51     2219.18     39.70 o 
  -3   7   3     3022.69     3050.95     49.13 o 
  -2   7   3      532.30       43.94     17.07 o 
  -1   7   3    17077.77    15876.16    390.31 o 
   0   7   3     6968.59     7097.77    110.87 o 
   1   7   3      411.43      506.77      9.70 o 
   2   7   3     1592.06     1647.37     25.35 o 
   3   7   3     8136.52     8824.51    113.55 o 
   4   7   3     1446.73     1402.81     23.62 o 
   5   7   3       45.47       69.00      6.83 o 
   6   7   3     4809.15     4977.21     44.66 o 
   7   7   3     1897.72     1965.42     20.26 o 
   8   7   3       26.65       40.32      3.21 o 
   9   7   3     1513.85     1602.83     18.77 o 
  10   7   3     1989.61     2056.87     24.72 o 
  11   7   3      897.07      922.52     20.48 o 
  12   7   3       69.13       77.48      6.56 o 
  13   7   3     3462.26     3448.67     40.96 o 
  14   7   3     1398.95     1382.26     34.38 o 
 -11   8   3      425.19      465.87     20.48 o 
 -10   8   3     1750.21     1844.41     45.00 o 
  -9   8   3     1430.32     1441.78     37.60 o 
  -8   8   3       44.03       26.21     11.33 o 
  -7   8   3     1430.87     1416.47     27.64 o 
  -6   8   3     1840.61     1917.89     39.58 o 
  -5   8   3     1592.44     1645.31     33.35 o 
  -4   8   3     1337.89     1452.88     28.09 o 
  -3   8   3     5161.96     5213.72     79.84 o 
  -1   8   3     3383.03     3709.21    104.01 o 
   0   8   3    13187.64    12648.40   1502.40 o 
   1   8   3     4067.27     4284.03     69.83 o 
   2   8   3        5.08       10.42      3.33 o 
   3   8   3     2239.04     2404.47     31.15 o 
   4   8   3    10969.82    11487.61    210.21 o 
   5   8   3     3324.48     3617.98     37.78 o 
   6   8   3      240.61      268.73      6.28 o 
   7   8   3     3380.64     3564.05     30.71 o 
   8   8   3     1919.49     2008.16     19.34 o 
   9   8   3       21.45       24.54      3.36 o 
  10   8   3      832.43      840.10     13.32 o 
  11   8   3     2216.84     2268.26     35.96 o 
  12   8   3      557.73      579.39     13.78 o 
  13   8   3      903.05      885.23     17.62 o 
  14   8   3     1723.89     1740.47     26.55 o 
 -10   9   3      414.05      401.36     20.30 o 
  -9   9   3     2374.47     2395.13     41.20 o 
  -8   9   3     1253.60     1267.67     26.99 o 
  -7   9   3      386.21      387.96     16.34 o 
  -6   9   3     4714.17     4623.99     79.36 o 
  -5   9   3     3294.12     3400.76     59.20 o 
  -4   9   3      174.78      201.28     11.89 o 
  -3   9   3     2002.01     2129.20     35.17 o 
  -2   9   3    10839.36    11482.44    294.28 o 
  -1   9   3     2781.43     2853.48     58.49 o 
   0   9   3     1122.98     1035.08     78.36 o 
   1   9   3     4334.01     4527.37     89.55 o 
   2   9   3     1534.38     1530.50     25.52 o 
   3   9   3       52.52       54.67      4.66 o 
   4   9   3     4930.94     5245.66     50.87 o 
   5   9   3     8985.68     9145.64     73.07 o 
   6   9   3     2590.45     2641.31     24.73 o 
   7   9   3      713.14      733.79     12.02 o 
   8   9   3     4315.98     4384.73     32.37 o 
   9   9   3     2718.07     2755.89     26.16 o 
  10   9   3       10.85       10.57      3.67 o 
  11   9   3     1214.49     1204.24     19.80 o 
  12   9   3     2609.81     2662.47     33.25 o 
  13   9   3      258.68      273.90     10.93 o 
 -10  10   3      129.02      137.84     14.48 o 
  -9  10   3      911.25      917.20     22.73 o 
  -8  10   3     2950.85     2871.69     45.20 o 
  -7  10   3      962.01      910.76     26.00 o 
  -6  10   3       19.35       22.24      5.84 o 
  -5  10   3     3786.71     3828.02     65.53 o 
  -4  10   3     2245.39     2398.01     41.94 o 
  -2  10   3     2575.61     2729.38     84.67 o 
  -1  10   3     7970.89     8202.38    164.39 o 
   0  10   3     1091.89     1164.67     19.44 o 
   1  10   3       29.49       36.03      4.61 o 
   2  10   3     1885.76      959.57     34.42 o 
   3  10   3     1200.09     1265.37     16.56 o 
   4  10   3      302.84      346.63      6.89 o 
   5  10   3     2610.64     2696.75     26.46 o 
   6  10   3     3906.93     3929.09     41.39 o 
   7  10   3       28.94       38.03      3.93 o 
   8  10   3     1780.18     1817.81     18.44 o 
   9  10   3     3136.86     3236.06     30.14 o 
  10  10   3      753.78      780.22     13.94 o 
  11  10   3       11.98        9.04      4.75 o 
  12  10   3      832.82      880.03     20.80 o 
  13  10   3     1752.92     1744.32     39.55 o 
  -9  11   3      111.21      146.73     10.94 o 
  -8  11   3      783.98      877.19     25.51 o 
  -7  11   3     2024.81     2126.88     42.04 o 
  -6  11   3      899.04      911.81     22.98 o 
  -5  11   3       90.10       94.07     10.08 o 
  -4  11   3     4520.61     4488.69     66.66 o 
  -3  11   3     1350.62     1516.18     61.54 o 
  -2  11   3        0.98        6.01      4.70 o 
  -1  11   3     2156.47     2219.91     31.29 o 
   0  11   3     4630.51     4671.50     60.54 o 
   1  11   3     1256.34     1392.05     26.52 o 
   2  11   3      174.10      176.06      7.37 o 
   3  11   3     3302.70     3248.49     32.18 o 
   4  11   3     3106.50     3097.55     30.41 o 
   5  11   3       40.82       51.04      3.93 o 
   6  11   3     2293.38     2283.86     25.77 o 
   7  11   3     2798.40     2715.93     30.14 o 
   8  11   3     1156.08     1098.86     17.30 o 
   9  11   3      608.85      625.49     11.69 o 
  10  11   3     3688.47     3718.61     43.83 o 
  11  11   3      866.14      864.25     21.93 o 
  12  11   3       12.65        8.75      7.38 o 
  13  11   3      856.33      842.41     26.66 o 
  -8  12   3      111.75      104.01     22.89 o 
  -7  12   3     1124.21     1143.97     36.07 o 
  -6  12   3     2456.18     2523.95     45.79 o 
  -5  12   3      483.25      477.04     14.96 o 
  -4  12   3      418.76      453.78     15.72 o 
  -3  12   3     2256.40     2302.17     36.68 o 
  -2  12   3     1513.64     1622.44     40.92 o 
  -1  12   3      983.79      948.57     13.82 o 
   0  12   3     1953.51     2028.00     28.73 o 
   1  12   3     4314.24     4411.06     53.90 o 
   2  12   3      648.76      654.23     14.46 o 
   3  12   3     1557.31     1586.32     19.70 o 
   4  12   3     4480.86     4465.98     41.33 o 
   5  12   3     4489.43     4521.81     42.81 o 
   6  12   3      685.21      675.98     13.79 o 
   7  12   3      952.58      913.55     15.22 o 
   8  12   3     2146.88     2128.08     26.63 o 
   9  12   3      520.02      501.47     11.52 o 
  10  12   3      966.32      949.23     18.66 o 
  11  12   3     2020.83     2003.82     32.29 o 
  12  12   3      259.18      254.44     16.88 o 
  -7  13   3       23.18       16.21      6.51 o 
  -6  13   3      452.30      469.42     25.28 o 
  -5  13   3     2766.33     2867.43     48.84 o 
  -4  13   3      423.84      416.73     10.71 o 
  -3  13   3       98.14      109.07      6.42 o 
  -2  13   3     1913.22     2092.94     27.75 o 
  -1  13   3     2180.76     2309.40     28.98 o 
   0  13   3      300.51      272.23      7.19 o 
   1  13   3     2135.75     2120.21     26.19 o 
   2  13   3     5680.07     5716.27     59.59 o 
   3  13   3     3362.23     3385.81     35.65 o 
   4  13   3     3205.01     3265.51     31.94 o 
   5  13   3     3503.77     3421.68     34.59 o 
   6  13   3     1492.22     1520.66     21.92 o 
   7  13   3      136.33      134.31      6.93 o 
   8  13   3     1690.82     1702.47     23.40 o 
   9  13   3     2187.36     2123.47     26.41 o 
  10  13   3      115.57      109.76      6.73 o 
  11  13   3      933.99      928.21     20.96 o 
  12  13   3     2015.52     2039.87     60.77 o 
  -7  14   3     1073.08     1127.33     28.52 o 
  -6  14   3       77.76       59.99     12.19 o 
  -5  14   3      377.37      389.23     11.36 o 
  -4  14   3     2412.79     2414.75     34.58 o 
  -3  14   3      289.04      315.63      8.44 o 
  -2  14   3     1132.81     1126.34     18.29 o 
  -1  14   3      993.57     1138.16     17.36 o 
   0  14   3     3001.61     3077.01     37.91 o 
   1  14   3      181.46      185.65      7.01 o 
   2  14   3     3050.55     3087.48     36.58 o 
   3  14   3     2536.67     2591.04     29.55 o 
   4  14   3      357.25      334.53      9.13 o 
   5  14   3      459.95      465.05     12.42 o 
   6  14   3     2832.93     2841.91     31.30 o 
   7  14   3     1464.43     1390.78     20.11 o 
   8  14   3       88.05       89.63      7.56 o 
   9  14   3      948.42      959.59     16.74 o 
  10  14   3     2235.87     2243.84     28.57 o 
  11  14   3      346.09      331.89     13.81 o 
  -6  15   3     1112.17     1143.43     27.54 o 
  -5  15   3      120.71      138.36      9.90 o 
  -4  15   3     1319.59     1384.90     31.68 o 
  -3  15   3     1547.69     1655.15     25.64 o 
  -2  15   3      219.09      228.65      7.40 o 
  -1  15   3     1193.87     1195.00     19.79 o 
   0  15   3     2327.30     2489.04     32.59 o 
   1  15   3     1612.15     1605.01     22.58 o 
   2  15   3       36.40       44.39      4.76 o 
   3  15   3      758.87      740.88     15.16 o 
   4  15   3     2316.20     2276.37     28.34 o 
   5  15   3       51.82       55.07      5.42 o 
   6  15   3      642.80      631.54     12.09 o 
   7  15   3     2072.53     2049.37     26.04 o 
   8  15   3     1154.66     1108.93     18.65 o 
   9  15   3        0.59        0.82      4.07 o 
  10  15   3     1370.91     1332.86     22.94 o 
  11  15   3     1129.30     1068.26     22.91 o 
  -4  16   3       19.38       28.80      4.75 o 
  -3  16   3      956.18     1042.99     18.90 o 
  -2  16   3     2939.13     3168.76     50.26 o 
  -1  16   3     1045.14     1102.33     18.98 o 
   0  16   3      164.65      179.81      7.51 o 
   1  16   3     1041.72     1073.06     17.96 o 
   2  16   3      688.41      673.30     14.39 o 
   3  16   3       26.12       20.20      4.50 o 
   4  16   3     1139.94     1168.27     18.73 o 
   5  16   3      791.64      789.36     15.75 o 
   6  16   3      415.04      385.14     11.70 o 
   7  16   3      237.39      239.97      8.69 o 
   8  16   3     1738.09     1643.34     22.55 o 
   9  16   3      454.60      440.60     11.95 o 
  10  16   3       68.48       70.58      6.74 o 
  -3  17   3       10.27       10.60      4.53 o 
  -2  17   3     1480.24     1662.99     58.79 o 
  -1  17   3     1889.91     1982.37     50.72 o 
   0  17   3      201.83      210.20     14.08 o 
   1  17   3      686.98      697.59     15.28 o 
   2  17   3     1762.77     1848.69     27.08 o 
   3  17   3      496.20      508.00     13.46 o 
   4  17   3      209.85      209.42      8.88 o 
   5  17   3     1335.82     1270.29     21.03 o 
   6  17   3     1409.12     1362.42     22.79 o 
   7  17   3      436.73      428.90     13.17 o 
   8  17   3      356.68      326.83     10.09 o 
   9  17   3      739.08      741.11     15.22 o 
  -1  18   3     1673.05     1851.75     34.22 o 
   0  18   3     1978.30     2080.77     29.69 o 
   1  18   3      164.87      158.70      8.52 o 
   2  18   3     1059.23     1061.61     20.88 o 
   3  18   3     1510.64     1542.23     25.38 o 
   4  18   3     1498.62     1507.04     23.66 o 
   5  18   3        5.82        4.77      4.65 o 
   6  18   3     1044.78     1119.77     20.77 o 
   7  18   3     1298.37     1270.06     23.13 o 
   2  19   3       55.87       81.14      7.32 o 
   3  19   3      158.53      182.76      9.92 o 
   4  19   3     1244.63     1328.27     22.02 o 
  -4 -17   4      735.07      721.66     17.11 o 
  -3 -17   4     1458.78     1472.39     26.49 o 
  -2 -17   4      534.10      549.06     15.83 o 
  -1 -17   4       50.00       50.38      6.48 o 
   0 -17   4     1153.76     1200.73     26.01 o 
  -7 -16   4       30.67       29.25      6.69 o 
  -6 -16   4      607.92      591.56     16.27 o 
  -5 -16   4      815.65      808.33     18.32 o 
  -4 -16   4      110.49      132.77      8.77 o 
  -3 -16   4      429.70      430.79     12.61 o 
  -2 -16   4     1179.55     1197.43     23.29 o 
  -1 -16   4      930.86      956.26     19.78 o 
   0 -16   4      112.19      130.29      7.77 o 
   1 -16   4     1252.85     1347.93     26.39 o 
   2 -16   4      685.95      808.97     25.53 o 
  -8 -15   4     1468.43     1470.29     24.22 o 
  -7 -15   4      521.22      545.40     12.62 o 
  -6 -15   4      482.12      450.81     13.78 o 
  -5 -15   4     1288.19     1267.45     22.85 o 
  -4 -15   4     1077.22     1085.12     20.15 o 
  -3 -15   4      144.94      154.93      8.47 o 
  -2 -15   4      748.00      751.21     18.42 o 
  -1 -15   4     1831.34     1803.65     32.90 o 
   0 -15   4      492.93      526.94     13.39 o 
   1 -15   4      301.78      304.42     12.42 o 
   2 -15   4      820.02      919.25     32.79 o 
   3 -15   4     1690.68     1817.37     75.50 o 
  -9 -14   4      366.57      361.24     12.66 o 
  -8 -14   4      441.75      436.36     13.80 o 
  -7 -14   4     1464.76     1435.21     21.47 o 
  -6 -14   4       42.87       41.01      4.66 o 
  -5 -14   4      326.47      317.43     11.77 o 
  -4 -14   4     1599.46     1587.99     23.51 o 
  -3 -14   4     2869.82     2917.57     46.37 o 
  -2 -14   4       10.55        9.93      4.29 o 
  -1 -14   4     1149.48     1194.77     25.18 o 
   0 -14   4     1506.37     1569.02     24.66 o 
   1 -14   4      397.99      375.35     12.30 o 
   2 -14   4       89.54       99.38      9.46 o 
   3 -14   4     1746.08     1790.21     49.44 o 
   5 -14   4        9.93        8.67     14.73 o 
 -10 -13   4     1022.24     1038.09     21.10 o 
  -9 -13   4     2208.12     2196.06     29.44 o 
  -8 -13   4       16.62       17.41      4.65 o 
  -7 -13   4      998.81      995.49     17.25 o 
  -6 -13   4     2203.17     2149.73     26.54 o 
  -5 -13   4      917.98      874.85     14.12 o 
  -4 -13   4      123.95      125.72      7.27 o 
  -3 -13   4     1805.01     1791.53     23.97 o 
  -2 -13   4     2182.80     2130.01     29.42 o 
  -1 -13   4        8.76        8.38      3.80 o 
   0 -13   4     1358.10     1315.54     21.40 o 
   1 -13   4     2517.88     2661.48     34.54 o 
   2 -13   4      572.10      574.92     16.19 o 
   3 -13   4      454.64      459.80     20.17 o 
   4 -13   4     1395.26     1423.67     46.84 o 
   6 -13   4       48.72       65.18     18.51 o 
   7 -13   4     1067.93     1165.96     41.81 o 
 -11 -12   4     1199.89     1197.71     28.96 o 
 -10 -12   4      391.60      363.51     14.02 o 
  -9 -12   4     1125.70     1124.08     19.55 o 
  -8 -12   4     2142.11     2105.91     27.48 o 
  -7 -12   4      195.60      215.89      8.89 o 
  -6 -12   4     1012.67     1021.18     16.48 o 
  -5 -12   4     5063.91     4925.45     46.95 o 
  -4 -12   4      179.08      178.34      7.85 o 
  -3 -12   4      447.68      388.46      9.84 o 
  -2 -12   4     3141.90     3071.34     50.44 o 
  -1 -12   4     1913.74     1953.25     27.23 o 
   0 -12   4       34.07       32.75      4.52 o 
   1 -12   4     2090.16     2176.49     29.17 o 
   2 -12   4     2831.14     3036.90     42.33 o 
   3 -12   4     1308.44     1319.60     33.18 o 
   4 -12   4     1369.65     1362.65     44.42 o 
   6 -12   4     1061.66     1120.10     33.21 o 
   7 -12   4       26.98       23.68      8.08 o 
 -11 -11   4     1882.21     1840.67     33.97 o 
 -10 -11   4      198.63      200.41     11.08 o 
  -9 -11   4      408.42      414.17     11.77 o 
  -8 -11   4     2214.15     2209.15     27.96 o 
  -7 -11   4     2368.61     2378.78     28.48 o 
  -6 -11   4        1.45        4.45      3.31 o 
  -5 -11   4      682.24      647.58     12.11 o 
  -4 -11   4     5154.84     5083.80     50.04 o 
  -3 -11   4      718.78      700.90     18.84 o 
  -2 -11   4       73.52       83.40      5.44 o 
  -1 -11   4     3847.32     3956.43     41.30 o 
   0 -11   4     4888.89     4870.70     55.04 o 
   1 -11   4       11.95       12.59      3.08 o 
   2 -11   4      884.22      944.50     15.06 o 
   3 -11   4     1578.42     1621.32     36.27 o 
   4 -11   4     2146.18     2160.38     43.29 o 
   5 -11   4     2153.90     2339.08     62.61 o 
   6 -11   4     3301.66     3500.30     76.77 o 
   7 -11   4      886.42     1025.61     43.68 o 
   8 -11   4      129.76      140.59     15.53 o 
 -12 -10   4       77.42       69.46     13.12 o 
 -11 -10   4      696.13      723.37     20.16 o 
 -10 -10   4     2920.16     2922.66     39.77 o 
  -9 -10   4       29.73       26.15      4.65 o 
  -8 -10   4       14.10        9.88      4.05 o 
  -7 -10   4     1893.65     1817.76     23.49 o 
  -6 -10   4     2167.31     2120.79     25.24 o 
  -5 -10   4      188.80      190.46      6.96 o 
  -4 -10   4      864.32      868.99     13.30 o 
  -3 -10   4     4036.66     3984.35     38.07 o 
  -2 -10   4     1524.06     1506.43     20.27 o 
  -1 -10   4      364.09      401.56      9.12 o 
   0 -10   4     2114.33     2096.74     26.16 o 
   1 -10   4     1239.12     1267.13     18.65 o 
   2 -10   4      236.38      229.38      6.59 o 
   3 -10   4     2948.16     3195.62     37.41 o 
   4 -10   4     5371.39     5415.89     66.88 o 
   5 -10   4       63.59       52.30     10.37 o 
   6 -10   4      345.02      335.24     12.67 o 
   7 -10   4     1593.57     1627.06     34.34 o 
   8 -10   4     1626.94     1798.86     38.89 o 
   9 -10   4      249.12      293.56     16.91 o 
 -12  -9   4      193.79      211.33     16.84 o 
 -11  -9   4       42.85       39.32      7.55 o 
 -10  -9   4      116.52      108.94      9.40 o 
  -9  -9   4     4127.20     4089.46     48.67 o 
  -8  -9   4      416.78      427.81      9.98 o 
  -7  -9   4       48.66       50.34      4.77 o 
  -6  -9   4     2644.59     2581.58     28.45 o 
  -5  -9   4     1635.45     1568.57     19.61 o 
  -4  -9   4       35.30       42.15      3.76 o 
  -3  -9   4     3804.62     3738.37     37.72 o 
  -2  -9   4     6093.70     6112.96     74.38 o 
  -1  -9   4     1537.37     1477.95     19.03 o 
   0  -9   4      700.86      687.79     11.99 o 
   1  -9   4    10301.79    10158.30    102.52 o 
   2  -9   4     2399.62     2503.64     34.52 o 
   3  -9   4      793.25      803.99     12.98 o 
   4  -9   4     1438.37     1544.82     24.80 o 
   5  -9   4     3573.82     3607.09    169.34 o 
   6  -9   4     1061.89     1134.44     25.24 o 
   7  -9   4      436.06      446.71     15.95 o 
   8  -9   4     2824.77     2919.66     55.24 o 
   9  -9   4      808.85      832.88     25.60 o 
  10  -9   4       52.72       46.49     12.96 o 
 -12  -8   4     1610.88     1559.91     30.37 o 
 -11  -8   4     1092.19     1191.37     23.40 o 
 -10  -8   4      141.00      135.57      8.08 o 
  -9  -8   4      643.50      667.87     14.43 o 
  -8  -8   4     2259.14     2283.10     25.08 o 
  -7  -8   4      878.39      907.73     13.65 o 
  -6  -8   4      337.66      340.64      8.67 o 
  -5  -8   4     6108.07     6164.75     54.41 o 
  -4  -8   4     2263.98     2282.36     24.25 o 
  -3  -8   4       89.67       90.52      6.43 o 
  -2  -8   4     2781.07     2846.35     54.45 o 
  -1  -8   4     3826.63     3753.34     50.55 o 
   0  -8   4     4829.86     5014.25     50.71 o 
   1  -8   4      434.76      424.23     10.20 o 
   2  -8   4     7459.25     7627.03    105.50 o 
   3  -8   4      803.64      826.16     10.99 o 
   4  -8   4      125.51      141.02      6.79 o 
   5  -8   4     1043.19     1104.16     24.63 o 
   6  -8   4     2728.55     2749.92     41.68 o 
   7  -8   4       59.11       68.17     11.56 o 
   8  -8   4      812.48      800.91     33.57 o 
   9  -8   4     2478.67     2538.10     52.07 o 
  10  -8   4      889.97      919.36     29.25 o 
  11  -8   4      182.67      227.43     14.55 o 
 -12  -7   4      372.28      403.47     13.40 o 
 -11  -7   4     2706.30     2777.61     37.38 o 
 -10  -7   4     1566.68     1594.19     23.56 o 
  -9  -7   4      643.58      645.60     11.70 o 
  -8  -7   4      966.95     1005.88     13.49 o 
  -7  -7   4     6240.56     6359.57     48.99 o 
  -6  -7   4     1597.63     1553.39     19.32 o 
  -5  -7   4     2383.37     2357.46     25.14 o 
  -4  -7   4     7257.24     7333.99     65.53 o 
  -3  -7   4     1758.35     1819.67     27.77 o 
  -2  -7   4      208.02      266.83      8.83 o 
  -1  -7   4     3763.74     3994.41     48.36 o 
   0  -7   4     5543.65     5741.85     70.57 o 
   1  -7   4      878.55      951.44     13.10 o 
   2  -7   4     3621.39     3667.98    103.80 o 
   3  -7   4     6537.03     6851.41     87.81 o 
   4  -7   4     2430.34     2691.18     51.98 o 
   5  -7   4       94.04       77.15      7.13 o 
   6  -7   4     1069.53     1112.50     25.91 o 
   7  -7   4     2392.93     2359.31     45.14 o 
   8  -7   4      221.20      253.79     13.81 o 
   9  -7   4     1488.97     1598.40     30.46 o 
  10  -7   4     3393.93     3399.64     59.95 o 
  11  -7   4      644.54      681.30     33.42 o 
 -13  -6   4     2040.79     2059.26     37.62 o 
 -12  -6   4      436.93      438.60     13.98 o 
 -11  -6   4      286.00      268.50     11.13 o 
 -10  -6   4     1986.57     1919.47     24.96 o 
  -9  -6   4     2450.66     2358.25     25.83 o 
  -8  -6   4      110.45      128.62      5.87 o 
  -7  -6   4     4379.41     4415.41     33.92 o 
  -6  -6   4     5474.18     5616.27     45.68 o 
  -5  -6   4      186.72      167.39      7.23 o 
  -4  -6   4     2414.32     2484.01     47.39 o 
  -3  -6   4     4124.38     4021.25     45.65 o 
  -2  -6   4     3715.19     3759.36     68.85 o 
  -1  -6   4      169.64      177.12      5.60 o 
   0  -6   4     5225.15     5247.34     64.45 o 
   1  -6   4     4749.10     4511.84     64.06 o 
   2  -6   4      692.11      643.15      9.86 o 
   3  -6   4     4017.64     4219.81     79.75 o 
   4  -6   4     6113.62     6334.13    117.69 o 
   5  -6   4     2226.57     2174.95     48.87 o 
   6  -6   4      200.77      170.41      8.78 o 
   7  -6   4     2928.60     2918.37     44.42 o 
   8  -6   4     5358.51     5467.91     74.45 o 
   9  -6   4      235.82      247.17     11.63 o 
  10  -6   4      723.34      788.89     22.81 o 
  11  -6   4     1547.43     1558.62     41.14 o 
  12  -6   4      962.19      973.97     29.26 o 
 -13  -5   4      742.06      737.10     18.59 o 
 -12  -5   4     1491.19     1469.56     25.42 o 
 -11  -5   4      301.53      277.43     13.57 o 
 -10  -5   4     1561.01     1526.93     22.91 o 
  -9  -5   4     4790.40     4687.42     46.21 o 
  -8  -5   4     1711.82     1832.26     19.77 o 
  -7  -5   4      430.02      399.26      7.90 o 
  -6  -5   4     6947.06     7068.78     62.60 o 
  -5  -5   4     6223.31     6101.72     59.76 o 
  -4  -5   4      371.83      308.98      8.59 o 
  -3  -5   4     2027.65     2126.15     34.56 o 
  -2  -5   4     3699.53     3639.63     45.52 o 
  -1  -5   4       33.13       55.39      9.76 o 
   0  -5   4      387.45      462.92      8.08 o 
   1  -5   4     1146.83     1082.06     17.12 o 
   2  -5   4     7370.35     7565.15    119.20 o 
   3  -5   4      363.05      366.54     16.19 o 
   4  -5   4     2113.28     2127.37     36.09 o 
   5  -5   4     4816.21     4771.44     93.03 o 
   6  -5   4     2070.91     1921.58    118.95 o 
   7  -5   4      342.13      338.06     11.73 o 
   8  -5   4     3731.30     3746.49     80.02 o 
   9  -5   4     4744.72     4741.89     68.35 o 
  10  -5   4      275.93      300.15     14.63 o 
  11  -5   4      488.81      505.03     20.19 o 
  12  -5   4     1864.71     1899.92     43.48 o 
 -13  -4   4       30.24       27.39      7.98 o 
 -12  -4   4      735.68      707.25     16.72 o 
 -11  -4   4     1530.58     1543.15     25.34 o 
 -10  -4   4      859.66      848.64     17.99 o 
  -9  -4   4     1128.02     1089.41     17.92 o 
  -8  -4   4     4112.31     4239.08     39.32 o 
  -7  -4   4     4963.67     5087.96     42.10 o 
  -6  -4   4      769.15      764.01     12.54 o 
  -5  -4   4     1924.80     2076.46     24.78 o 
  -4  -4   4     4860.37     4999.19     55.23 o 
  -3  -4   4     1126.62     1189.18     34.86 o 
  -2  -4   4      138.70       98.33     10.74 o 
  -1  -4   4    19904.77    20050.74   1070.48 o 
   0  -4   4     7300.40     7236.49     74.35 o 
   1  -4   4      133.90      162.84      7.52 o 
   2  -4   4     4020.30     3834.94     57.59 o 
   3  -4   4     2002.04     1901.18     36.17 o 
   4  -4   4     1258.45     1431.97     24.69 o 
   6  -4   4     5350.23     5644.78    112.43 o 
   7  -4   4      818.93      893.17     20.35 o 
   8  -4   4     1252.77     1158.69     22.24 o 
   9  -4   4     2895.39     2837.20     38.14 o 
  10  -4   4     1242.36     1305.12     23.92 o 
  11  -4   4       16.84       16.55      4.76 o 
  12  -4   4       18.43       15.56      7.71 o 
 -13  -3   4     1745.36     1674.40     36.75 o 
 -12  -3   4        7.19        2.78      6.10 o 
 -11  -3   4      890.34      878.83     17.96 o 
 -10  -3   4     2143.72     2170.17     30.33 o 
  -9  -3   4     1567.87     1531.58     21.90 o 
  -8  -3   4      408.27      436.42     15.92 o 
  -7  -3   4     1564.03     1570.30     18.15 o 
  -6  -3   4      268.77      249.59      7.43 o 
  -5  -3   4      450.79      557.83     16.85 o 
  -4  -3   4     9481.75     9954.98    113.11 o 
  -3  -3   4    14540.32    15017.56    230.84 o 
  -2  -3   4     3656.20     4028.87     64.07 o 
  -1  -3   4     9976.27    10483.46    129.22 o 
   0  -3   4    26914.64       -3.92      1.96 o 
   1  -3   4     4410.22     4464.35     51.01 o 
   2  -3   4     1162.45     1356.04     20.45 o 
   3  -3   4    15063.07    15317.93    298.92 o 
   4  -3   4     8769.84     9149.65    160.67 o 
   5  -3   4     1222.09     1318.69     27.07 o 
   6  -3   4     2773.76     2997.75     62.67 o 
   7  -3   4     5980.03     6141.29    114.40 o 
   8  -3   4      147.62      182.19     10.14 o 
   9  -3   4      110.46      137.45     10.77 o 
  10  -3   4     1523.73     1549.98     34.86 o 
  11  -3   4     1719.94     1767.98     40.12 o 
  12  -3   4       42.76       39.14     11.87 o 
  13  -3   4      420.28      384.28     21.54 o 
 -13  -2   4      694.54      636.65     19.08 o 
 -12  -2   4     1280.73     1270.02     26.85 o 
 -11  -2   4       20.87        9.26      5.09 o 
 -10  -2   4     1129.11     1203.13     18.95 o 
  -9  -2   4     6538.26     6339.84     58.49 o 
  -8  -2   4     1041.62     1058.02     14.88 o 
  -7  -2   4      578.92      562.13      9.96 o 
  -6  -2   4     3890.62     4027.57     49.74 o 
  -5  -2   4     1280.86     1126.27     49.19 o 
  -4  -2   4       68.73       65.87      6.30 o 
  -3  -2   4     8921.17     9008.49    177.45 o 
  -1  -2   4    13460.38    13989.60    657.32 o 
   0  -2   4    19961.31    20243.61    984.05 o 
   2  -2   4     2592.41     1225.21     30.95 o 
   3  -2   4      386.00      388.47     22.02 o 
   4  -2   4     9551.06     9886.26    517.95 o 
   5  -2   4    11886.16    12265.01    178.57 o 
   6  -2   4      601.89      322.56     30.53 o 
   7  -2   4      391.03      533.56     32.36 o 
   8  -2   4     2644.28     2653.78     36.31 o 
   9  -2   4      262.61      255.24     10.58 o 
  10  -2   4      229.24      248.20     14.09 o 
  11  -2   4     2599.67     2655.17     52.62 o 
  13  -2   4      130.31      133.65     12.64 o 
 -13  -1   4      306.88      297.72     14.04 o 
 -12  -1   4     2454.68     2453.72     36.61 o 
 -11  -1   4      829.79      844.13     18.51 o 
 -10  -1   4      278.28      273.92     10.15 o 
  -9  -1   4     1177.90     1262.72     17.06 o 
  -8  -1   4     5477.27     5658.72     47.90 o 
  -7  -1   4      968.75      993.16     12.99 o 
  -6  -1   4     2286.23     2344.41     30.92 o 
  -5  -1   4     3207.31     3251.55     67.14 o 
  -4  -1   4     5817.59     6013.16    170.87 o 
  -3  -1   4      921.52     1105.87     28.04 o 
  -1  -1   4     3835.41     3703.74     67.45 o 
   0  -1   4     2397.96     2447.75     68.26 o 
   1  -1   4      747.41      759.99     21.04 o 
   2  -1   4    19880.19    18514.06    451.21 o 
   3  -1   4     2282.68     2238.39     42.44 o 
   4  -1   4      619.19      692.33     36.61 o 
   5  -1   4     7417.73     7533.73    106.36 o 
   6  -1   4     4965.53     5363.56    124.02 o 
   7  -1   4      159.30      168.95      8.14 o 
   8  -1   4     3851.77     3785.63     40.07 o 
   9  -1   4     6498.31     6326.66     69.63 o 
  10  -1   4     1603.10     1447.59     45.07 o 
  11  -1   4      316.19      330.61     36.12 o 
  13  -1   4     1392.64     1466.30     53.82 o 
 -13   0   4      123.12      118.26      9.49 o 
 -12   0   4      212.86      205.43     10.14 o 
 -11   0   4     1498.50     1453.09     22.32 o 
 -10   0   4      660.54      641.41     13.59 o 
  -9   0   4       56.54       51.39      5.08 o 
  -8   0   4     4979.60     5058.38     43.22 o 
  -7   0   4     5413.48     5584.05     49.97 o 
  -6   0   4       18.97       19.21      2.96 o 
  -5   0   4     2316.38     2408.48     41.70 o 
  -4   0   4    11219.92    11476.27    377.86 o 
  -3   0   4     6051.26     6221.03    157.86 o 
  -1   0   4     8583.46     8505.60    207.02 o 
   0   0   4      719.66      683.81     24.67 o 
   1   0   4      173.29      194.08      8.25 o 
   2   0   4     3111.01     3100.52     84.27 o 
   3   0   4    12697.29    12688.94    314.37 o 
   4   0   4     1297.96     1336.80     35.46 o 
   5   0   4        4.55        6.50      3.58 o 
   6   0   4     7872.68     8159.91     93.12 o 
   7   0   4     8290.70     8464.37    108.31 o 
   8   0   4       33.11       50.17      5.68 o 
   9   0   4     2266.26     2219.69     53.66 o 
  10   0   4     5038.69     5066.77     66.60 o 
  11   0   4     2292.08     2258.34     36.22 o 
  12   0   4      149.77      158.41     13.96 o 
  13   0   4     2163.55     2198.63     57.62 o 
 -13   1   4     1284.03     1284.12     28.21 o 
 -12   1   4      684.82      643.46     15.81 o 
 -11   1   4      256.14      242.80     10.02 o 
 -10   1   4     3644.67     3599.23     61.62 o 
  -9   1   4     1411.36     1430.05     21.03 o 
  -8   1   4       45.48       49.82      5.91 o 
  -7   1   4     3000.38     3146.32     31.62 o 
  -6   1   4     5759.04     5961.98     56.82 o 
  -5   1   4      387.87      333.81     11.35 o 
  -4   1   4     8322.64     9125.70    125.15 o 
  -3   1   4    11874.89    12416.46    164.53 o 
  -1   1   4        3.82       -3.62      4.57 o 
   1   1   4      741.43      722.03     23.28 o 
   2   1   4      760.44      869.53     29.05 o 
   3   1   4      979.52      893.54     31.58 o 
   4   1   4     5132.51     5052.72    114.87 o 
   5   1   4     1140.04     1053.86     26.37 o 
   6   1   4       71.07       95.89      9.70 o 
   7   1   4     3714.55     3851.57     66.67 o 
   8   1   4     2885.91     3097.37     86.37 o 
   9   1   4       13.05       12.14      3.67 o 
  10   1   4      894.52      961.38     18.52 o 
  11   1   4     3855.61     3931.68     49.50 o 
  12   1   4      543.60      583.98     15.17 o 
  13   1   4      398.63      403.10     12.07 o 
  14   1   4     1447.51     1495.55     46.55 o 
 -12   2   4     3313.05     3386.48     46.97 o 
 -11   2   4      626.77      642.21     17.99 o 
 -10   2   4     1887.54     1899.35     28.59 o 
  -9   2   4     3889.57     3972.96     47.64 o 
  -8   2   4     3277.46     3254.08     43.54 o 
  -7   2   4      519.36      553.77     10.02 o 
  -6   2   4     9465.51     9604.57     80.71 o 
  -5   2   4     6321.13     6343.39     60.09 o 
  -4   2   4       21.66       22.75      7.64 o 
  -3   2   4     4147.85     4256.52     62.18 o 
  -2   2   4     9320.39     9812.93    237.02 o 
   0   2   4      356.03      429.92     16.04 o 
   2   2   4     9861.10     9900.71    241.18 o 
   3   2   4     3328.65     3644.78     96.16 o 
   4   2   4     3501.98     3524.46     96.41 o 
   5   2   4     7796.91     7820.69    133.13 o 
   6   2   4     1743.87     1858.19     41.43 o 
   7   2   4       99.28       90.42      8.47 o 
   8   2   4     4492.24     4750.65     90.22 o 
   9   2   4     3023.28     3164.80     52.91 o 
  10   2   4       94.78       93.78      8.85 o 
  11   2   4     2325.07     2403.08     32.57 o 
  12   2   4     1995.26     1964.68     26.66 o 
  13   2   4      539.97      581.71     15.57 o 
  14   2   4      181.72      172.92     11.93 o 
 -12   3   4     1223.19     1210.60     28.24 o 
 -11   3   4     1390.46     1352.66     28.96 o 
 -10   3   4       66.30       47.83      9.73 o 
  -9   3   4      900.78      894.47     16.53 o 
  -8   3   4     4979.86     5053.27     50.43 o 
  -7   3   4     3849.29     3897.42     39.98 o 
  -6   3   4      317.91      328.51      7.66 o 
  -5   3   4     3975.98     4107.82     44.47 o 
  -4   3   4     1614.41     1499.45     25.53 o 
  -3   3   4        8.08        7.08      3.74 o 
  -2   3   4     8624.28     8905.69    144.83 o 
  -1   3   4    14845.46    15306.62    358.71 o 
   0   3   4      127.83      100.14      6.71 o 
   3   3   4     9228.51     9482.53    231.98 o 
   4   3   4      470.46      532.59     22.25 o 
   5   3   4     6960.49     7358.04    125.68 o 
   6   3   4     6292.62     6512.74    153.90 o 
   7   3   4     4912.25     4932.63     83.03 o 
   8   3   4     1445.63     1390.79     26.41 o 
   9   3   4     4899.54     5125.83     63.22 o 
  10   3   4     1026.59     1033.63     19.26 o 
  11   3   4       25.18       23.33      4.53 o 
  12   3   4      980.82      970.61     19.91 o 
  13   3   4     2004.06     1972.09     31.36 o 
  14   3   4      332.57      329.62     15.08 o 
 -12   4   4       56.75       47.43      8.14 o 
 -11   4   4     1316.23     1256.35     27.43 o 
 -10   4   4     1734.24     1669.82     31.17 o 
  -9   4   4       39.61       33.51      6.84 o 
  -8   4   4     1260.60     1256.42     21.14 o 
  -7   4   4     1385.09     1374.97     21.15 o 
  -6   4   4     1029.45      979.30     17.24 o 
  -5   4   4        4.78        4.31      2.07 o 
  -2   4   4       37.39       -3.48      1.74 o 
  -1   4   4     1420.24        0.71      1.58 o 
   2   4   4      685.25      651.76     18.91 o 
   6   4   4     4880.30     5160.46     70.44 o 
   7   4   4     4578.17     4672.53    113.20 o 
   8   4   4     3620.43     3752.92     58.50 o 
   9   4   4     3426.21     3427.41     39.37 o 
  10   4   4     3785.22     3879.97     41.51 o 
  11   4   4      766.40      821.21     15.14 o 
  12   4   4      131.46      129.86      8.69 o 
  13   4   4      450.63      431.38     14.68 o 
  14   4   4      776.46      736.89     20.50 o 
 -12   5   4      511.89      477.42     17.86 o 
 -11   5   4      127.27      133.64     10.39 o 
 -10   5   4     2132.59     2091.81     35.55 o 
  -9   5   4     2389.90     2452.78     49.45 o 
  -8   5   4      680.34      664.65     17.78 o 
  -7   5   4      175.61      202.27      8.43 o 
  -6   5   4     7874.45     7803.29     90.86 o 
  -5   5   4      341.85      383.23     14.12 o 
  -4   5   4        4.25        8.54      3.80 o 
  -3   5   4     5177.36     5272.75     64.03 o 
  -2   5   4     8936.36     9352.84    201.10 o 
  -1   5   4    14623.91    16991.38    356.86 o 
   0   5   4      104.67       79.39      7.03 o 
   1   5   4    12446.83    12056.62    257.18 o 
   2   5   4     1498.26     1567.34     33.04 o 
   3   5   4    16612.17    18601.00    268.05 o 
   4   5   4     6405.03     6471.78    115.82 o 
   5   5   4     3580.16     3639.62     44.21 o 
   6   5   4       27.73       30.74      4.17 o 
   7   5   4     3144.26     3276.66     36.35 o 
   8   5   4     6035.03     6223.56     55.36 o 
   9   5   4       57.19       51.75      4.28 o 
  10   5   4     1597.53     1578.82     22.00 o 
  11   5   4     2800.48     2841.80     33.95 o 
  12   5   4     1475.91     1505.41     26.64 o 
  13   5   4        2.84       -1.74      4.47 o 
  14   5   4      418.82      385.11     14.62 o 
 -11   6   4      596.81      599.15     16.27 o 
 -10   6   4       54.52       51.52      6.63 o 
  -9   6   4     2739.62     2822.69     36.75 o 
  -8   6   4     1956.39     1930.67     29.04 o 
  -7   6   4     1082.59     1108.60     19.06 o 
  -6   6   4     1812.47     1909.08     31.13 o 
  -5   6   4    12159.01    12133.79    133.28 o 
  -4   6   4     1382.00     1447.03     26.24 o 
  -3   6   4      342.13      321.71      6.56 o 
  -2   6   4     7558.08     8116.56    172.58 o 
  -1   6   4     2601.50     2582.34     58.87 o 
   0   6   4      107.84      140.28      5.95 o 
   1   6   4    14021.63    13949.38    295.28 o 
   2   6   4     6461.50     6707.87     85.27 o 
   3   6   4      262.46      198.11     10.98 o 
   4   6   4     2570.13     2760.79     40.77 o 
   5   6   4     9493.58    10092.15     99.62 o 
   6   6   4     1090.33     1137.03     17.16 o 
   7   6   4      586.92      556.15      9.21 o 
   8   6   4      300.79      320.25      7.25 o 
   9   6   4     4908.30     4952.80     46.66 o 
  10   6   4     1583.67     1502.02     23.16 o 
  11   6   4      573.68      611.86     12.62 o 
  12   6   4     2469.12     2523.71     30.05 o 
  13   6   4     1352.54     1363.62     20.84 o 
  14   6   4      113.71      112.16      9.39 o 
 -11   7   4     1337.60     1336.87     34.41 o 
 -10   7   4      302.35      274.08     16.09 o 
  -9   7   4        4.21        3.62      4.95 o 
  -8   7   4     3272.31     3309.40     53.43 o 
  -7   7   4     2037.67     2061.97     34.13 o 
  -6   7   4      123.52      112.13      7.32 o 
  -5   7   4     4323.45     4349.06     60.45 o 
  -4   7   4     4719.10     4637.32     69.33 o 
  -3   7   4     2646.97     2868.28     44.51 o 
  -2   7   4      968.95     1022.22     18.61 o 
   0   7   4     2996.93     2987.49     46.76 o 
   1   7   4      318.54      388.83     34.49 o 
   2   7   4     1330.75     1158.08     36.33 o 
   3   7   4     8550.89     8904.83    113.12 o 
   4   7   4     5517.23     5898.60     68.74 o 
   5   7   4      188.93      181.15      6.27 o 
   6   7   4     2808.89     2887.66     28.17 o 
   7   7   4     1916.01     1947.42     18.86 o 
   8   7   4      942.73     1002.50     12.97 o 
   9   7   4     3541.57     3734.17     34.60 o 
  10   7   4     3898.35     3924.42     39.59 o 
  11   7   4      654.36      651.54     13.81 o 
  12   7   4       76.93       68.43      6.34 o 
  13   7   4     1262.06     1306.01     21.89 o 
  14   7   4      488.52      477.17     12.80 o 
 -10   8   4     2157.80     2153.65     44.34 o 
  -9   8   4      980.92      997.95     22.13 o 
  -8   8   4      927.45      877.72     21.02 o 
  -7   8   4     2296.24     2328.10     71.56 o 
  -6   8   4     1179.20     1201.48     22.16 o 
  -5   8   4      571.84      544.95     16.02 o 
  -4   8   4     2318.00     2339.62     39.37 o 
  -3   8   4     4243.23     4233.99     62.12 o 
  -2   8   4      804.79      817.45     15.74 o 
  -1   8   4     1942.96     2034.75     41.70 o 
   0   8   4     6487.60     6558.13     71.62 o 
   1   8   4     5573.66     6020.14     90.18 o 
   2   8   4     1383.09     1505.33     22.82 o 
   3   8   4     4803.18     4951.70     73.01 o 
   4   8   4     6381.74     6489.39     72.64 o 
   5   8   4     4003.60     4144.50     42.30 o 
   6   8   4      610.86      636.79     10.05 o 
   7   8   4     6797.51     6984.41     51.11 o 
   8   8   4     3829.99     3965.08     29.20 o 
   9   8   4      116.63      124.29      5.64 o 
  10   8   4     3330.83     3418.18     33.23 o 
  11   8   4     2871.35     2936.56     42.59 o 
  12   8   4      332.15      353.21     11.24 o 
  13   8   4     1525.96     1594.03     27.37 o 
  14   8   4     2746.69     2855.41     36.59 o 
 -10   9   4      659.93      670.26     32.70 o 
  -9   9   4     3188.58     3331.62     62.76 o 
  -8   9   4     1159.05     1147.59     24.79 o 
  -7   9   4       46.16       47.57      9.84 o 
  -6   9   4      640.36      647.43     19.31 o 
  -5   9   4     1737.05     1748.04     33.30 o 
  -4   9   4      128.86      124.01      7.87 o 
  -3   9   4     3164.99     3197.44     48.62 o 
  -2   9   4     4977.37     5078.95     71.14 o 
  -1   9   4      930.18      987.49     17.58 o 
   0   9   4     1741.31     1774.81     22.72 o 
   1   9   4     7060.28     7508.07    106.25 o 
   3   9   4       73.25      115.79      6.84 o 
   4   9   4     3210.45     3358.01     41.77 o 
   5   9   4     7505.45     7917.55     64.18 o 
   6   9   4     1845.63     1912.17     19.56 o 
   7   9   4     4041.33     4263.02     39.40 o 
   8   9   4     1857.77     1919.27     16.93 o 
   9   9   4      780.01      843.25     12.08 o 
  10   9   4        0.77        3.55      3.44 o 
  11   9   4     2706.15     2803.41     34.02 o 
  12   9   4     2212.66     2277.71     29.92 o 
  13   9   4       30.09       35.03      6.11 o 
  -9  10   4      802.79      841.54     26.35 o 
  -8  10   4     2713.07     2733.10     69.51 o 
  -7  10   4      708.33      742.31     17.99 o 
  -6  10   4      747.25      772.64     21.50 o 
  -5  10   4     3256.07     3429.59     56.08 o 
  -4  10   4     2509.86     2439.67     41.06 o 
  -3  10   4       44.34       64.53      5.19 o 
  -2  10   4     4896.03     4739.99     67.23 o 
  -1  10   4     5089.78     5381.38     56.63 o 
   0  10   4      599.85      616.48     10.36 o 
   1  10   4     1775.15     1807.28     30.83 o 
   2  10   4     1891.48     1867.00     21.06 o 
   3  10   4      966.62     1044.25     14.17 o 
   4  10   4      160.71      161.95      5.40 o 
   5  10   4     4848.39     5051.53     46.28 o 
   6  10   4     6168.80     6362.01     57.32 o 
   7  10   4      318.54      302.81      7.74 o 
   8  10   4      611.19      592.45     11.17 o 
   9  10   4     1664.55     1652.90     18.42 o 
  10  10   4     1519.98     1491.85     21.50 o 
  11  10   4       44.03       51.72      6.19 o 
  12  10   4     1041.55     1045.65     22.57 o 
  13  10   4      860.26      885.90     22.00 o 
  -9  11   4       28.05       37.08      8.62 o 
  -8  11   4     1954.52     2007.43     35.80 o 
  -7  11   4     3788.38     3709.47     75.68 o 
  -6  11   4      781.33      803.32     21.89 o 
  -5  11   4      682.88      683.49     18.67 o 
  -4  11   4     3157.61     3314.93     53.07 o 
  -3  11   4     5006.96     5236.01     81.23 o 
  -2  11   4      197.23      191.24      6.59 o 
  -1  11   4     4445.49     4518.18     44.45 o 
   0  11   4     2712.19     2929.08     31.02 o 
   1  11   4      778.11      828.59     18.06 o 
   2  11   4      151.32      148.73      5.94 o 
   3  11   4     3340.33     3333.54     31.39 o 
   4  11   4     1672.14     1641.02     18.95 o 
   5  11   4       22.30       30.41      3.55 o 
   6  11   4     2138.75     2136.13     24.62 o 
   7  11   4     1454.72     1455.50     19.77 o 
   8  11   4      545.00      511.11     11.55 o 
   9  11   4     1396.55     1395.17     17.00 o 
  10  11   4     2372.22     2354.15     34.44 o 
  11  11   4     1582.63     1575.98     30.57 o 
  12  11   4       21.62       31.09      8.27 o 
  13  11   4      680.47      675.02     35.02 o 
  -8  12   4        0.91        5.80      6.15 o 
  -7  12   4     1035.01     1086.10     28.26 o 
  -6  12   4     1136.23     1170.56     27.98 o 
  -5  12   4      202.75      242.63     11.68 o 
  -4  12   4      349.89      403.77     13.14 o 
  -3  12   4     2595.68     2697.24     43.17 o 
  -2  12   4     3434.71     3492.21     41.34 o 
  -1  12   4      114.67      109.02      4.80 o 
   0  12   4     2501.79     2571.43     32.41 o 
   1  12   4     2739.75     2793.75     32.12 o 
   2  12   4     1285.26     1288.80     18.66 o 
   3  12   4     4313.35     4366.77     46.35 o 
   4  12   4     3372.46     3437.17     33.53 o 
   5  12   4     1621.40     1587.98     19.63 o 
   6  12   4       63.43       60.47      4.74 o 
   7  12   4     4824.26     4777.92     46.88 o 
   8  12   4     1536.41     1533.47     23.86 o 
   9  12   4        4.79       12.53      3.89 o 
  10  12   4      963.85      983.16     19.07 o 
  11  12   4     2736.23     2721.03     39.50 o 
  12  12   4      847.03      817.73     22.35 o 
  -7  13   4       10.73        8.94      6.30 o 
  -6  13   4      270.22      293.79     14.24 o 
  -5  13   4     3018.13     3061.76     52.77 o 
  -4  13   4      236.26      243.67     10.97 o 
  -3  13   4      691.70      747.35     14.91 o 
  -2  13   4     2535.17     2555.77     30.67 o 
  -1  13   4     2223.47     2303.26     26.17 o 
   0  13   4        2.01        6.15      2.95 o 
   1  13   4     2584.41     2672.20     31.64 o 
   2  13   4     4570.67     4576.22     49.51 o 
   3  13   4     3739.31     3704.06     38.54 o 
   4  13   4     4387.53     4449.46     41.58 o 
   5  13   4     4641.25     4602.84     43.97 o 
   6  13   4     3234.62     3178.74     33.73 o 
   7  13   4        2.32        4.90      3.45 o 
   8  13   4      893.55      915.82     16.26 o 
   9  13   4     1361.57     1384.39     20.29 o 
  10  13   4       74.29       76.42      5.87 o 
  11  13   4      448.65      451.78     24.16 o 
  12  13   4     2103.82     2093.91     38.39 o 
  -7  14   4      890.40      867.85     25.41 o 
  -6  14   4       19.09       17.40      6.36 o 
  -5  14   4      487.00      491.16     13.83 o 
  -4  14   4     2432.29     2412.93     36.20 o 
  -3  14   4      256.91      277.64      7.98 o 
  -2  14   4      712.55      720.31     12.68 o 
  -1  14   4     1425.83     1503.48     21.58 o 
   0  14   4     2872.68     2996.66     37.90 o 
   1  14   4      409.54      426.64     10.14 o 
   2  14   4     3109.44     3178.38     37.68 o 
   3  14   4     2624.65     2634.25     30.00 o 
   4  14   4     1053.43     1088.31     17.47 o 
   5  14   4      993.99      971.13     18.31 o 
   6  14   4     2221.16     2200.63     26.12 o 
   7  14   4      571.40      548.59     12.19 o 
   8  14   4      396.66      381.87     13.19 o 
   9  14   4     1650.55     1690.17     23.25 o 
  10  14   4     1326.47     1279.81     20.41 o 
  11  14   4       23.89       21.24      6.49 o 
  -6  15   4     1178.64     1247.23     24.44 o 
  -5  15   4       58.79       51.45      7.09 o 
  -4  15   4     1003.57     1062.30     17.51 o 
  -3  15   4     1437.11     1475.39     21.18 o 
  -2  15   4      307.33      304.98      8.51 o 
  -1  15   4      862.05      860.79     16.76 o 
   0  15   4     1724.49     1698.49     25.01 o 
   1  15   4      720.87      767.21     16.23 o 
   2  15   4       46.15       45.48      4.95 o 
   3  15   4      735.91      769.82     13.63 o 
   4  15   4     2158.22     2129.19     27.09 o 
   5  15   4       12.16       12.84      4.17 o 
   6  15   4      815.91      807.77     14.81 o 
   7  15   4     2064.92     2010.16     27.19 o 
   8  15   4     1329.74     1309.60     20.53 o 
   9  15   4        7.70        8.16      4.28 o 
  10  15   4     2121.90     2089.79     27.66 o 
  11  15   4     1680.90     1672.09     34.67 o 
  -4  16   4       59.90       73.12      6.83 o 
  -3  16   4     1779.32     1830.72     29.85 o 
  -2  16   4     1794.83     1965.10     30.03 o 
  -1  16   4      158.50      183.26     11.09 o 
   0  16   4      294.85      315.50      9.96 o 
   1  16   4     1719.42     1797.30     27.43 o 
   2  16   4      935.34      921.98     17.22 o 
   3  16   4       31.08       32.39      5.00 o 
   4  16   4     1222.50     1250.58     19.66 o 
   5  16   4      782.29      790.06     15.67 o 
   6  16   4      414.10      386.28     11.80 o 
   7  16   4      230.66      236.60      8.83 o 
   8  16   4     1721.97     1657.03     23.85 o 
   9  16   4      981.62      959.77     17.29 o 
  10  16   4       32.31       33.34      5.65 o 
  -3  17   4      114.24      116.10     11.65 o 
  -2  17   4     2479.75     2718.84     46.50 o 
  -1  17   4     1942.01     2109.55     32.19 o 
   0  17   4     1072.07     1073.28     19.24 o 
   1  17   4      391.76      411.35     12.05 o 
   2  17   4     2445.85     2545.96     34.02 o 
   3  17   4      361.75      359.26     10.26 o 
   4  17   4      134.63      162.94     11.43 o 
   5  17   4     1588.85     1547.73     23.75 o 
   6  17   4     1772.75     1705.70     26.11 o 
   7  17   4      148.78      130.21      8.77 o 
   8  17   4      926.18      922.83     16.81 o 
   9  17   4     1056.75     1015.84     18.03 o 
  -1  18   4      931.08     1024.83     29.89 o 
   0  18   4      725.54      812.05     17.72 o 
   1  18   4       15.84       15.51      4.87 o 
   2  18   4     1268.02     1248.56     23.31 o 
   3  18   4     1703.34     1756.92     24.74 o 
   4  18   4      467.76      471.13     17.08 o 
   5  18   4      214.94      212.97     10.03 o 
   6  18   4     1142.24     1139.12     21.02 o 
   7  18   4      879.64      866.85     18.75 o 
   2  19   4       29.71       33.31      5.91 o 
   3  19   4      709.19      735.49     17.21 o 
   4  19   4     2027.14     2069.56     29.10 o 
  -2 -17   5      539.46      548.62     17.96 o 
  -6 -16   5     1397.88     1399.21     26.01 o 
  -5 -16   5      901.83      896.32     19.76 o 
  -4 -16   5        1.73        4.47      5.01 o 
  -3 -16   5      428.16      444.75     13.20 o 
  -2 -16   5     1355.64     1295.11     25.07 o 
  -1 -16   5      324.04      307.48     12.14 o 
   0 -16   5      335.96      356.20     13.38 o 
   1 -16   5     1905.55     1990.13     38.52 o 
   2 -16   5      955.45     1021.98     24.73 o 
  -7 -15   5      244.20      271.64     13.10 o 
  -6 -15   5       24.14       21.52      5.96 o 
  -5 -15   5     1593.11     1605.84     26.62 o 
  -4 -15   5      951.44      949.73     19.13 o 
  -3 -15   5       44.06       51.54      6.08 o 
  -2 -15   5      414.71      419.84     13.79 o 
  -1 -15   5     1383.13     1386.26     24.74 o 
   0 -15   5      181.47      183.23      9.09 o 
   1 -15   5      422.07      435.74     14.50 o 
   2 -15   5     1135.43     1243.60     40.78 o 
   3 -15   5      590.38      629.44     26.53 o 
  -9 -14   5       61.97       55.71      7.01 o 
  -8 -14   5      902.74      895.22     17.39 o 
  -7 -14   5     1127.76     1102.62     18.75 o 
  -6 -14   5      132.95      145.18      6.87 o 
  -5 -14   5      518.58      488.89     13.16 o 
  -4 -14   5     2766.12     2762.53     34.46 o 
  -3 -14   5     1019.78     1026.19     21.11 o 
  -2 -14   5      119.67      133.89      8.26 o 
  -1 -14   5      470.23      514.56     13.93 o 
   0 -14   5     1451.23     1508.56     26.24 o 
   1 -14   5      214.16      222.96     12.15 o 
   2 -14   5      194.90      207.65     23.99 o 
   3 -14   5     2420.02     2586.75     43.49 o 
   4 -14   5      633.05      665.97     33.04 o 
   5 -14   5       55.24       53.78     21.05 o 
  -9 -13   5     1813.45     1762.38     27.36 o 
  -8 -13   5      120.11      129.04      7.91 o 
  -7 -13   5     1132.44     1061.75     19.10 o 
  -6 -13   5      548.89      571.32     12.60 o 
  -5 -13   5      215.09      227.35     10.15 o 
  -4 -13   5      444.93      449.67     12.59 o 
  -3 -13   5     2627.55     2593.55     31.59 o 
  -2 -13   5     1131.63     1128.99     20.23 o 
  -1 -13   5      184.17      198.40      8.63 o 
   0 -13   5     1958.28     1980.68     27.31 o 
   1 -13   5     2943.71     3064.40     37.85 o 
   2 -13   5      790.78      839.73     18.77 o 
   3 -13   5       18.37       22.84      4.85 o 
   4 -13   5     1953.21     2062.26     59.50 o 
   6 -13   5        1.06       10.35      6.98 o 
 -10 -12   5      672.12      636.47     19.65 o 
  -9 -12   5      575.60      604.01     14.43 o 
  -8 -12   5     1240.34     1217.03     20.03 o 
  -7 -12   5        1.41        3.53      3.87 o 
  -6 -12   5      995.44     1033.54     17.00 o 
  -5 -12   5     2347.29     2307.17     27.07 o 
  -4 -12   5     1940.94     1845.36     25.13 o 
  -3 -12   5      434.71      413.39     10.49 o 
  -2 -12   5     3877.72     3805.43     42.08 o 
  -1 -12   5      294.70      291.37      9.18 o 
   0 -12   5       15.02       16.01      3.70 o 
   1 -12   5     3393.55     3582.00     40.80 o 
   2 -12   5     4134.86     4264.03     46.58 o 
   3 -12   5     2139.95     2270.81     35.21 o 
   4 -12   5     2203.89     2270.42     35.57 o 
   5 -12   5     2380.65     2508.68     66.64 o 
   6 -12   5      299.28      339.29     18.21 o 
   7 -12   5      192.18      200.98     16.27 o 
 -11 -11   5     1095.55     1079.81     27.53 o 
 -10 -11   5      505.78      519.62     15.62 o 
  -9 -11   5      927.84      885.92     17.16 o 
  -8 -11   5     2498.00     2433.12     30.18 o 
  -7 -11   5     2232.06     2143.71     27.01 o 
  -6 -11   5       49.64       51.95      4.96 o 
  -5 -11   5      910.52      918.20     15.00 o 
  -4 -11   5     5056.06     5006.26     44.79 o 
  -3 -11   5     1131.87     1121.82     20.41 o 
  -2 -11   5     2023.34     1967.59     25.58 o 
  -1 -11   5     3100.65     3093.63     34.74 o 
   0 -11   5      871.21      887.92     16.29 o 
   1 -11   5      135.82      160.33      7.53 o 
   2 -11   5     2799.16     2886.20     33.63 o 
   3 -11   5      708.57      739.28     13.61 o 
   4 -11   5      711.66      774.74     17.32 o 
   5 -11   5     1379.69     1488.27     55.99 o 
   6 -11   5     2066.44     2170.08     40.32 o 
   7 -11   5      603.74      678.81     19.58 o 
   8 -11   5       68.42       88.00     17.67 o 
 -11 -10   5      976.98      971.00     23.74 o 
 -10 -10   5     3060.60     3062.44     41.57 o 
  -9 -10   5      108.08      117.51      8.61 o 
  -8 -10   5      160.33      153.92      8.07 o 
  -7 -10   5     2177.10     2029.46     25.63 o 
  -6 -10   5     1999.40     1962.38     24.30 o 
  -5 -10   5      494.93      467.24     10.29 o 
  -4 -10   5     3100.12     2990.51     31.05 o 
  -3 -10   5     4793.54     4445.46     42.31 o 
  -2 -10   5     1441.12     1401.83     21.57 o 
  -1 -10   5     3824.00     3851.20     40.38 o 
   0 -10   5     2035.26     2002.89     24.39 o 
   1 -10   5      659.43      659.10     12.17 o 
   2 -10   5        4.46       15.45      3.87 o 
   3 -10   5     1981.38     1975.32     26.58 o 
   4 -10   5     1359.17     1408.97     24.64 o 
   5 -10   5       19.25       21.96      7.38 o 
   6 -10   5      938.16      915.45     22.23 o 
   7 -10   5     2363.91     2319.85     44.85 o 
   8 -10   5     1088.29     1137.61     29.24 o 
   9 -10   5        2.56        7.61      6.39 o 
 -12  -9   5      554.01      564.42     39.09 o 
 -11  -9   5        5.60       16.96      7.45 o 
 -10  -9   5     1192.24     1231.33     25.65 o 
  -9  -9   5     3403.96     3439.30     43.48 o 
  -8  -9   5      646.39      651.55     12.42 o 
  -7  -9   5      411.03      388.01     10.25 o 
  -6  -9   5     1671.29     1625.47     21.19 o 
  -5  -9   5     1249.25     1212.52     16.99 o 
  -4  -9   5      112.20      116.75      5.54 o 
  -3  -9   5     1536.39     1544.20     20.08 o 
  -2  -9   5     4816.51     4791.23     43.51 o 
  -1  -9   5      639.25      619.70     12.99 o 
   0  -9   5      957.98     1006.45     14.89 o 
   1  -9   5     2307.16     2293.62     26.21 o 
   2  -9   5     1962.91     1943.04     23.96 o 
   3  -9   5        3.19        9.53      2.64 o 
   4  -9   5     4130.24     4151.13     47.84 o 
   5  -9   5     3267.66     3243.63     55.88 o 
   6  -9   5      250.15      235.90     10.36 o 
   7  -9   5      615.51      667.48     20.09 o 
   8  -9   5     2041.13     2095.44     43.73 o 
   9  -9   5      748.31      733.14     24.44 o 
  10  -9   5      164.82      190.66     21.58 o 
 -12  -8   5      700.03      674.26     20.77 o 
 -11  -8   5      671.12      684.98     17.66 o 
 -10  -8   5       12.96       13.27      5.42 o 
  -9  -8   5      926.06      887.36     18.40 o 
  -8  -8   5     2377.06     2397.98     28.12 o 
  -7  -8   5      776.37      807.50     17.08 o 
  -6  -8   5       82.94       88.69      5.57 o 
  -5  -8   5     4206.28     4252.63     40.60 o 
  -4  -8   5     4745.66     4915.45     44.83 o 
  -3  -8   5       33.06       32.17      3.59 o 
  -2  -8   5     3172.21     3150.86     30.89 o 
  -1  -8   5     3889.86     3806.99     52.09 o 
   0  -8   5     1361.39     1475.74     18.68 o 
   1  -8   5     2699.22     2796.26     28.64 o 
   2  -8   5     7562.54     7668.46     70.45 o 
   3  -8   5     3040.98     3058.21     33.63 o 
   4  -8   5        4.55        6.95      2.76 o 
   5  -8   5     3597.63     3743.06     46.04 o 
   6  -8   5     1772.10     1799.91     36.87 o 
   7  -8   5       62.43       57.10     14.15 o 
   8  -8   5     1158.67     1229.08     30.94 o 
   9  -8   5     2766.89     2954.02     58.40 o 
  10  -8   5      321.39      314.47     14.90 o 
 -12  -7   5      196.60      191.58     10.47 o 
 -11  -7   5     1239.72     1255.01     20.04 o 
 -10  -7   5     1817.88     1877.50     26.58 o 
  -9  -7   5        6.78        8.74      4.05 o 
  -8  -7   5      710.93      737.94     13.56 o 
  -7  -7   5     2480.14     2543.76     23.97 o 
  -6  -7   5      735.38      738.57     12.70 o 
  -5  -7   5     3158.18     3201.64     32.04 o 
  -4  -7   5     9175.45     9215.43     76.35 o 
  -3  -7   5     2859.26     2909.70     32.88 o 
  -2  -7   5      196.26      224.01      7.94 o 
   0  -7   5     9018.69     9061.47    108.03 o 
   1  -7   5     1228.06     1203.51     23.16 o 
   2  -7   5     2744.09     2832.39     32.50 o 
   3  -7   5     7101.64     7394.69     68.13 o 
   4  -7   5     3360.08     3418.68     32.85 o 
   5  -7   5       31.83       32.22      8.16 o 
   6  -7   5     2647.09     2679.57     59.38 o 
   7  -7   5     2249.92     2325.09     44.97 o 
   8  -7   5      143.40      153.13     12.16 o 
   9  -7   5     1442.98     1439.17     28.47 o 
  10  -7   5     2345.60     2474.07     47.53 o 
  11  -7   5      342.33      330.86     16.45 o 
 -12  -6   5      379.00      381.36     17.03 o 
 -11  -6   5      857.92      848.69     18.30 o 
 -10  -6   5     3007.72     3024.35     34.47 o 
  -9  -6   5     1965.60     1940.59     26.32 o 
  -8  -6   5       11.97        9.59      3.34 o 
  -7  -6   5     3160.36     3235.27     26.80 o 
  -6  -6   5     2952.51     2984.13     24.47 o 
  -5  -6   5      196.87      225.38     10.95 o 
  -4  -6   5     2623.08     2668.15     37.99 o 
  -3  -6   5     2788.73     2812.70     63.97 o 
  -2  -6   5      837.07      810.26     16.36 o 
  -1  -6   5      510.81      553.40     14.36 o 
   0  -6   5     3319.93     3312.06     34.56 o 
   1  -6   5     4137.67     4148.46     47.58 o 
   2  -6   5      162.57      151.60      5.63 o 
   3  -6   5     2065.75     2058.11     24.37 o 
   4  -6   5     6003.08     6109.57     63.10 o 
   5  -6   5     1736.80     1789.02     38.00 o 
   6  -6   5      148.93      151.54     10.40 o 
   7  -6   5     3233.21     3355.47     58.20 o 
   8  -6   5     2288.95     2347.18     38.03 o 
   9  -6   5       73.88       84.84     13.43 o 
  10  -6   5     1861.57     1984.35     40.65 o 
  11  -6   5     1858.70     1866.91     41.01 o 
 -12  -5   5     2680.37     2704.95     37.90 o 
 -11  -5   5       81.05       83.76      7.54 o 
 -10  -5   5     1204.17     1184.96     20.02 o 
  -9  -5   5     3105.57     3024.23     33.50 o 
  -8  -5   5     3187.44     3144.20     33.39 o 
  -7  -5   5      159.45      165.90      6.25 o 
  -6  -5   5     5585.66     5580.87     45.40 o 
  -5  -5   5     6075.63     6068.91     56.46 o 
  -4  -5   5      744.42      759.10     18.39 o 
  -3  -5   5     2003.46     2031.66     29.40 o 
  -2  -5   5     4638.74     4744.00     58.14 o 
  -1  -5   5      405.93      605.46     15.32 o 
   0  -5   5     1013.16     1261.55     17.50 o 
   1  -5   5     4926.80     4652.02     62.04 o 
   2  -5   5     7190.85     7183.73     95.77 o 
   3  -5   5        4.40        6.77      1.93 o 
   4  -5   5     1104.38     1041.35     20.32 o 
   5  -5   5     3786.07     3828.71     49.55 o 
   6  -5   5     1487.29     1422.51     28.18 o 
   7  -5   5      681.82      645.80     19.55 o 
   8  -5   5     2799.70     2850.68     44.14 o 
   9  -5   5     4213.27     4192.17     62.05 o 
  10  -5   5      433.66      468.79     17.60 o 
  11  -5   5      783.88      862.89     25.91 o 
  12  -5   5     1415.08     1369.67     55.65 o 
 -13  -4   5       27.57       12.20      7.43 o 
 -12  -4   5      719.58      728.04     17.23 o 
 -11  -4   5      896.02      841.06     18.08 o 
 -10  -4   5      219.90      203.88      9.19 o 
  -9  -4   5     2837.40     2701.58     32.84 o 
  -8  -4   5     3713.40     3640.22     37.26 o 
  -7  -4   5     1839.65     1955.86     21.48 o 
  -6  -4   5       84.84       69.62      4.66 o 
  -5  -4   5     6609.35     6854.93     81.44 o 
  -4  -4   5     4294.88     4180.66     71.55 o 
  -3  -4   5     1587.22     1678.59     25.22 o 
  -2  -4   5       22.18       58.57      4.47 o 
  -1  -4   5    17835.48    17606.81    465.33 o 
   0  -4   5      503.54      372.63     10.98 o 
   1  -4   5       22.90       27.18      5.62 o 
   2  -4   5     8243.97     8578.96    129.96 o 
   3  -4   5     2455.31     2451.02     37.22 o 
   6  -4   5     4701.52     4888.93     69.66 o 
   7  -4   5     2032.08     1885.45     54.03 o 
   8  -4   5     1437.20     1380.36     26.34 o 
   9  -4   5     3209.95     3294.94     42.72 o 
  10  -4   5     1148.40     1183.73     21.59 o 
  11  -4   5        0.20        3.71      6.50 o 
  12  -4   5      102.28       67.67     28.86 o 
 -13  -3   5     1358.03     1309.14     28.01 o 
 -12  -3   5        0.78        0.84      6.17 o 
 -11  -3   5     1876.94     1845.83     28.31 o 
 -10  -3   5     2529.77     2598.93     34.83 o 
  -9  -3   5      549.13      575.84     12.86 o 
  -8  -3   5      699.81      701.65     14.81 o 
  -7  -3   5     3014.04     3177.57     32.63 o 
  -6  -3   5     2304.96     2329.57     26.79 o 
  -5  -3   5      173.99      203.53      8.84 o 
  -4  -3   5     9398.48     9723.31    106.53 o 
  -3  -3   5     5991.45     6169.24     81.86 o 
  -2  -3   5     2569.39     2763.16     40.26 o 
  -1  -3   5    11606.55    12108.41    159.34 o 
   1  -3   5     5252.16     5256.78     72.76 o 
   2  -3   5       57.55       45.03      8.48 o 
   3  -3   5    16394.04    16886.87    241.44 o 
   4  -3   5     1719.36     1647.35     26.02 o 
   5  -3   5        2.95        2.42      1.95 o 
   6  -3   5     2361.77     2468.04     39.07 o 
   7  -3   5     4115.12     4194.15     48.48 o 
   8  -3   5      486.78      540.94     12.34 o 
   9  -3   5      191.32      196.25     14.34 o 
  10  -3   5     2015.88     2091.79     42.47 o 
  11  -3   5     1389.59     1392.12     44.72 o 
  12  -3   5       37.07       32.82     11.00 o 
  13  -3   5      593.31      593.81     39.13 o 
 -13  -2   5      376.87      367.85     15.50 o 
 -12  -2   5      809.87      804.82     19.62 o 
 -11  -2   5        8.14        6.04      4.56 o 
 -10  -2   5     1405.63     1445.43     23.84 o 
  -9  -2   5     3715.63     3692.99     38.15 o 
  -8  -2   5     2457.43     2423.63     27.20 o 
  -7  -2   5       88.40      111.83      5.27 o 
  -6  -2   5     3629.51     3700.97     54.64 o 
  -5  -2   5     1326.47     1297.54     21.38 o 
  -4  -2   5      397.77      409.90      9.45 o 
  -3  -2   5    10740.85    11266.08    126.18 o 
  -2  -2   5    15845.17    16194.44    201.41 o 
  -1  -2   5     9792.68    10661.10    117.99 o 
   0  -2   5    17169.01    17564.66    324.29 o 
   1  -2   5     9506.84     9068.14    388.40 o 
   2  -2   5     2505.41     2197.38     68.04 o 
   3  -2   5     4221.19     4473.98     78.27 o 
   4  -2   5    14763.30    15289.72    247.29 o 
   5  -2   5     3341.74     3347.79     99.86 o 
   6  -2   5       60.55       68.34      6.04 o 
   7  -2   5     1721.47     1994.47     32.39 o 
   8  -2   5     2981.65     2915.97     41.00 o 
   9  -2   5      676.21      653.07     18.05 o 
  10  -2   5      549.35      509.45     14.78 o 
  11  -2   5     1947.58     1853.47     53.55 o 
  13  -2   5       93.18       73.14     24.73 o 
 -13  -1   5      690.33      679.77     19.46 o 
 -12  -1   5     1534.93     1508.06     36.76 o 
 -11  -1   5      871.92      859.40     17.66 o 
 -10  -1   5      149.62      142.38      7.15 o 
  -9  -1   5     2705.48     2745.20     29.32 o 
  -8  -1   5     3738.81     3602.77     33.68 o 
  -7  -1   5       61.48       72.29      4.22 o 
  -6  -1   5     2847.02     2794.88     29.66 o 
  -5  -1   5     5715.06     5886.41     72.47 o 
  -4  -1   5     4173.17     4267.73     82.67 o 
  -3  -1   5     2663.07     3010.11     60.83 o 
  -2  -1   5    10710.45    10668.27    262.78 o 
  -1  -1   5     4479.45     4257.74     78.05 o 
   0  -1   5       34.81       56.90      6.29 o 
   1  -1   5     9895.09     9855.46    172.53 o 
   2  -1   5     9187.92     9076.55    177.22 o 
   3  -1   5    11873.71    12341.22    368.97 o 
   4  -1   5      121.81       69.65     10.85 o 
   5  -1   5    10052.57    10161.26    128.79 o 
   6  -1   5     4372.49     4464.93     63.24 o 
   7  -1   5      167.36      136.83      5.47 o 
   8  -1   5     3041.99     3002.40     35.32 o 
   9  -1   5     3801.44     3772.84     62.31 o 
  10  -1   5      977.41      949.78     24.27 o 
  11  -1   5     1049.17     1064.80     28.96 o 
 -12   0   5      272.44      287.29     11.69 o 
 -11   0   5     1542.39     1491.59     26.44 o 
 -10   0   5     2037.65     1988.79     26.68 o 
  -9   0   5      171.50      179.63      8.72 o 
  -8   0   5     2762.83     2740.06     26.98 o 
  -7   0   5     1605.29     1674.53     19.12 o 
  -6   0   5      293.51      359.23      7.35 o 
  -5   0   5     1013.75     1154.99     20.65 o 
  -4   0   5    10045.27    10090.51    174.92 o 
  -3   0   5     5169.88     5262.62    116.84 o 
  -2   0   5      348.16      330.76     13.50 o 
  -1   0   5     3223.01     3147.04     59.77 o 
   0   0   5      867.67      792.75     53.40 o 
   1   0   5       10.67       30.47      6.33 o 
   2   0   5     2357.64     2320.17     67.59 o 
   3   0   5     7848.28     7881.10    148.71 o 
   4   0   5     8835.75     9595.20    206.07 o 
   5   0   5     1451.57     1597.82     35.79 o 
   6   0   5     5008.61     5395.17    102.08 o 
   7   0   5     1226.44     1259.38     31.81 o 
   8   0   5      188.18      169.71     12.28 o 
   9   0   5     2780.44     2760.06     38.26 o 
  10   0   5     4451.52     4464.19     79.48 o 
  11   0   5     1239.91     1210.87     40.78 o 
 -12   1   5      282.77      306.49     11.12 o 
 -11   1   5      544.43      549.84     12.59 o 
 -10   1   5     3194.15     3242.02     51.57 o 
  -9   1   5     1290.83     1324.72     18.66 o 
  -8   1   5      523.03      523.90     10.06 o 
  -7   1   5     4056.12     4124.16     34.37 o 
  -6   1   5     6561.28     6756.78     55.47 o 
  -5   1   5     1106.51     1204.82     19.00 o 
  -4   1   5     3039.20     3082.98     50.12 o 
  -3   1   5    11387.92    11905.05    159.45 o 
  -2   1   5     7230.74     7626.32    131.63 o 
  -1   1   5       94.21       87.59      9.86 o 
   0   1   5     5642.96     5620.35    142.66 o 
   1   1   5     1657.75     1680.15     47.61 o 
   2   1   5        1.23       -7.92      3.96 o 
   3   1   5     5750.27     5824.74    150.89 o 
   4   1   5    10824.41    11315.41    187.22 o 
   5   1   5     2708.78     2846.52     55.92 o 
   6   1   5     5433.83     5684.40     80.98 o 
   7   1   5     7135.23     7536.64    182.22 o 
   8   1   5     3265.46     3374.11     55.40 o 
   9   1   5      424.92      413.86     12.18 o 
  10   1   5     1773.38     1781.21     40.59 o 
  11   1   5     2998.60     3002.67     42.12 o 
  12   1   5      672.80      691.78     16.34 o 
  13   1   5      198.17      207.49      9.73 o 
  14   1   5     1455.48     1520.54     46.92 o 
 -12   2   5     1929.13     1969.14     33.25 o 
 -11   2   5      280.22      305.09     10.52 o 
 -10   2   5     1937.55     1949.58     26.72 o 
  -9   2   5     4760.54     4822.78     50.81 o 
  -8   2   5     2102.29     2089.37     24.22 o 
  -7   2   5     1133.89     1196.04     15.32 o 
  -6   2   5     5393.11     5373.19     49.04 o 
  -5   2   5     4805.65     4988.46     45.00 o 
  -4   2   5       18.47       27.90      4.22 o 
  -3   2   5    13110.68    14190.59    188.14 o 
  -2   2   5    13171.38    13777.31    187.74 o 
   0   2   5     2710.74     2826.20     73.34 o 
   1   2   5     3068.43     2961.11     75.04 o 
   2   2   5     5310.11     5446.69    137.75 o 
   3   2   5     5716.97     6140.84    156.68 o 
   4   2   5     2401.98     2406.80     46.85 o 
   5   2   5     7609.21     7475.57    128.03 o 
   6   2   5     1349.48     1422.47     37.98 o 
   7   2   5     2021.13     2092.31     30.05 o 
   8   2   5     3412.21     3478.50     39.20 o 
   9   2   5     3213.77     3276.54     58.40 o 
  10   2   5      221.65      236.17     11.73 o 
  11   2   5     2253.78     2333.89     30.45 o 
  12   2   5     2204.68     2256.95     30.58 o 
  13   2   5      751.33      774.72     16.85 o 
  14   2   5      985.47     1038.62     22.07 o 
 -12   3   5     1855.39     1896.38     37.23 o 
 -11   3   5     2018.02     1926.38     36.27 o 
 -10   3   5       98.92       91.26      7.70 o 
  -9   3   5     1719.11     1741.30     25.96 o 
  -8   3   5     3618.43     3631.80     39.32 o 
  -7   3   5      626.38      629.91     11.89 o 
  -6   3   5     1722.08     1719.84     21.29 o 
  -5   3   5     1059.54     1157.48     15.60 o 
  -4   3   5     4418.03     4499.50     47.78 o 
  -3   3   5      413.44      596.82     18.64 o 
  -2   3   5     7737.53     8148.31    214.17 o 
  -1   3   5    12044.10    12038.24    285.27 o 
   0   3   5     3286.14     3527.12     87.51 o 
   1   3   5     3599.38     3922.13     94.48 o 
   2   3   5    10075.57    10121.45    246.25 o 
   3   3   5     9424.71     9558.15    235.04 o 
   4   3   5     2976.52     3494.94     94.81 o 
   5   3   5     4054.35     4297.08     78.29 o 
   6   3   5     5318.07     5653.82    184.90 o 
   7   3   5     3195.09     3175.10     38.79 o 
   8   3   5     5806.43     5813.38     50.71 o 
   9   3   5     2063.63     2217.88     24.18 o 
  10   3   5     1155.71     1198.75     21.24 o 
  11   3   5       14.53       18.35      3.88 o 
  12   3   5     3190.16     3228.43     42.45 o 
  13   3   5     1708.91     1655.86     27.99 o 
  14   3   5       22.04       17.89      5.48 o 
 -12   4   5      253.73      251.62     15.88 o 
 -11   4   5     1546.96     1516.05     31.03 o 
 -10   4   5     2641.67     2712.63     43.78 o 
  -9   4   5        2.94        5.11      4.19 o 
  -8   4   5     1352.85     1304.61     21.86 o 
  -7   4   5     2600.86     2575.80     28.72 o 
  -6   4   5     2607.85     2618.24     28.44 o 
  -5   4   5       27.36       26.14      5.33 o 
  -4   4   5     2261.82     2092.70     28.18 o 
  -2   4   5       61.63       54.63      5.92 o 
  -1   4   5       96.21       62.52      7.15 o 
   0   4   5    15826.95    16126.62    239.40 o 
   3   4   5    13399.27    13907.06    335.49 o 
   4   4   5    13403.83    14534.97    353.54 o 
   5   4   5       40.39       42.29      5.75 o 
   6   4   5     6981.89     7164.53    137.31 o 
   8   4   5     3248.36     3425.23     34.50 o 
   9   4   5     1462.16     1508.33     23.53 o 
  10   4   5     3305.86     3402.43     39.51 o 
  11   4   5     1471.33     1482.10     21.39 o 
  12   4   5      747.41      728.75     17.08 o 
  13   4   5      794.75      766.09     18.45 o 
  14   4   5     1138.16     1146.28     24.37 o 
 -11   5   5      293.58      306.35     14.16 o 
 -10   5   5      771.47      739.56     19.73 o 
  -9   5   5     2631.35     2626.66     36.09 o 
  -8   5   5      549.57      525.19     13.15 o 
  -7   5   5     1094.81     1123.09     18.87 o 
  -6   5   5     8135.92     8032.96     81.64 o 
  -5   5   5       51.14       56.17      4.93 o 
   0   5   5     4037.17     4142.72     54.65 o 
   1   5   5    10646.31    11318.46    166.05 o 
   2   5   5      441.22      423.64     19.38 o 
   3   5   5    22384.95    24897.17    356.87 o 
   4   5   5     2548.63     2400.00     43.55 o 
   5   5   5     2624.35     2582.16     47.40 o 
   6   5   5      822.79      894.31     19.60 o 
   7   5   5     4187.50     4395.78     42.20 o 
   8   5   5     3865.64     3952.81     37.84 o 
   9   5   5      265.90      264.56      7.65 o 
  10   5   5     1011.75     1077.98     17.35 o 
  11   5   5     2023.71     2010.39     26.62 o 
  12   5   5     1229.32     1169.41     19.35 o 
  13   5   5        2.36        1.68      4.87 o 
  14   5   5     1065.24     1083.18     23.11 o 
 -11   6   5      340.43      349.20     14.05 o 
 -10   6   5       73.65       61.14      7.87 o 
  -9   6   5     1216.84     1235.61     21.80 o 
  -8   6   5     2400.04     2351.06     31.98 o 
  -7   6   5      428.75      399.06     10.66 o 
  -6   6   5      916.78      937.51     16.93 o 
  -5   6   5    11116.19    10935.17    114.91 o 
  -4   6   5     2512.33     2656.14     38.27 o 
  -3   6   5     2157.18     2094.38     45.31 o 
  -2   6   5     9560.21    10223.82    117.92 o 
  -1   6   5     8166.75     8750.06    189.11 o 
   1   6   5     3833.64     3701.52    301.04 o 
   2   6   5    12304.98    12685.07    185.87 o 
   3   6   5      557.19      528.81     11.99 o 
   4   6   5     5033.78     5402.78     72.58 o 
   5   6   5     2915.63     3023.01     55.05 o 
   6   6   5     1931.13     2093.16     22.43 o 
   7   6   5      312.00      340.16      6.67 o 
   8   6   5     2077.24     2182.75     22.54 o 
   9   6   5     2492.21     2550.66     26.10 o 
  10   6   5      119.60      138.93      7.19 o 
  11   6   5      619.38      606.54     13.34 o 
  12   6   5     1868.56     1900.28     24.90 o 
  13   6   5      951.05      923.84     16.65 o 
  14   6   5        1.54       -3.62      5.12 o 
 -11   7   5     1684.85     1616.09     39.01 o 
 -10   7   5      204.19      225.40     15.83 o 
  -9   7   5       25.72       29.18      4.41 o 
  -8   7   5     2112.44     2161.48     29.89 o 
  -7   7   5     4115.03     4034.50     45.68 o 
  -6   7   5      114.52      122.42      6.26 o 
  -5   7   5     3966.09     3926.36     48.17 o 
  -4   7   5     6082.75     6244.21     64.14 o 
  -3   7   5     1562.28     1607.93     20.15 o 
  -2   7   5      556.95      566.57      9.19 o 
  -1   7   5     3637.10     3715.27     48.81 o 
   0   7   5     4204.44     4174.38     55.79 o 
   2   7   5    13993.54    14993.81    218.20 o 
   3   7   5    10605.37    11067.39    139.15 o 
   4   7   5     1114.47     1100.60     27.99 o 
   5   7   5      248.49      218.76     17.25 o 
   6   7   5     2364.08     2382.33     22.30 o 
   7   7   5     3942.91     4226.98     34.18 o 
   8   7   5      352.88      343.59      7.17 o 
   9   7   5     5344.53     5286.30     48.72 o 
  10   7   5     3206.35     3214.35     35.87 o 
  11   7   5      941.49      955.69     16.95 o 
  12   7   5      741.75      759.45     17.12 o 
  13   7   5     1860.46     1870.92     25.53 o 
  14   7   5      700.24      716.88     15.22 o 
 -10   8   5     1471.91     1476.99     44.50 o 
  -9   8   5      205.64      212.03     12.14 o 
  -8   8   5      645.75      690.37     29.34 o 
  -7   8   5     3373.45     3320.10     49.71 o 
  -6   8   5     3543.94     3637.29     68.95 o 
  -5   8   5      625.79      604.69     13.95 o 
  -4   8   5     2318.39     2309.29     47.10 o 
  -3   8   5     4306.82     4295.68     64.37 o 
  -2   8   5     1749.50     1759.84     29.91 o 
  -1   8   5     2235.36     2279.83     30.15 o 
   0   8   5     4895.59     5189.81     54.10 o 
   1   8   5     3185.12     3238.82     37.87 o 
   2   8   5       87.81      116.45      5.07 o 
   3   8   5     6358.34     6643.95     81.79 o 
   4   8   5     5201.28     5258.71     61.53 o 
   5   8   5     1851.98     2022.01     22.08 o 
   6   8   5      826.98      805.26     10.36 o 
   7   8   5     7251.47     7484.91     54.43 o 
   8   8   5     4453.80     4635.42     34.20 o 
   9   8   5      255.58      284.30      7.28 o 
  10   8   5     2370.33     2436.43     26.12 o 
  11   8   5     3026.63     3160.84     36.79 o 
  12   8   5      184.10      179.78      8.83 o 
  13   8   5     1112.82     1138.07     22.14 o 
  14   8   5     1606.49     1635.48     26.79 o 
 -10   9   5      828.57      825.44     29.39 o 
  -9   9   5     2377.34     2401.64     55.59 o 
  -8   9   5      235.47      234.93     16.55 o 
  -7   9   5      400.10      416.29     13.86 o 
  -6   9   5     1458.82     1343.87     32.48 o 
  -5   9   5     1269.36     1201.40     38.18 o 
  -4   9   5      593.09      506.81     15.01 o 
  -3   9   5     1870.39     1879.94     33.15 o 
  -2   9   5     3004.78     3046.45     47.10 o 
  -1   9   5      224.35      224.86      7.02 o 
   0   9   5      362.51      331.39     11.18 o 
   1   9   5     2933.71     1518.12     40.93 o 
   2   9   5     5829.11     5956.64    110.12 o 
   3   9   5      325.28      381.18      9.15 o 
   4   9   5     1997.01     1964.82     32.06 o 
   5   9   5     5156.97     5216.00     47.29 o 
   6   9   5      717.22      716.08     11.51 o 
   7   9   5      817.21      892.06     10.62 o 
   8   9   5     4819.12     4931.33     36.73 o 
   9   9   5     2205.79     2194.67     23.35 o 
  10   9   5     1039.62     1037.28     15.89 o 
  11   9   5     1924.80     1933.50     23.96 o 
  12   9   5     1036.91     1047.87     19.60 o 
  13   9   5       53.04       61.78      6.95 o 
  -9  10   5     1141.74     1118.98     28.60 o 
  -8  10   5     3657.05     3679.73     56.31 o 
  -7  10   5      821.11      838.87     20.14 o 
  -6  10   5      117.20      141.66      8.42 o 
  -5  10   5     2007.83     1991.64     52.93 o 
  -4  10   5     1062.23     1147.87     24.70 o 
  -3  10   5      490.41      496.36     13.79 o 
  -2  10   5     2393.13     2571.15     41.00 o 
  -1  10   5     6028.68     6208.30     66.04 o 
   0  10   5      765.09      854.29     16.61 o 
   1  10   5     2678.93     2668.38     43.58 o 
   2  10   5     5114.66     5193.27    123.03 o 
   3  10   5     1323.44     1414.40     19.50 o 
   4  10   5       45.11       38.63      3.36 o 
   5  10   5     2623.16     2713.19     28.25 o 
   6  10   5     4846.69     4926.97     46.37 o 
   7  10   5      781.30      771.35     12.26 o 
   8  10   5      915.07      981.72     14.69 o 
   9  10   5     4706.53     4722.81     41.79 o 
  10  10   5      440.22      437.62     11.17 o 
  11  10   5      213.47      218.38      9.12 o 
  12  10   5      689.66      711.35     14.60 o 
  13  10   5     2473.54     2525.95     34.22 o 
  -9  11   5        5.01        3.85      6.06 o 
  -8  11   5     1534.00     1572.66     31.31 o 
  -7  11   5     2379.32     2493.29     57.27 o 
  -6  11   5      660.83      666.49     25.95 o 
  -5  11   5      991.13     1081.00     25.54 o 
  -4  11   5     3216.23     3330.56     54.59 o 
  -3  11   5     3237.72     3341.16     52.55 o 
  -2  11   5      226.53      221.69      7.54 o 
  -1  11   5     2665.75     2674.17     29.34 o 
   0  11   5     3235.46     3302.27     33.70 o 
   1  11   5       10.29       17.95      3.09 o 
   2  11   5     1514.49     1635.43     17.28 o 
   3  11   5     7293.82     7471.84     81.54 o 
   4  11   5      757.70      769.46     11.79 o 
   5  11   5      300.96      297.30      7.64 o 
   6  11   5     4110.19     4273.66     41.68 o 
   7  11   5     1880.38     1977.53     24.22 o 
   8  11   5      180.40      170.09      7.86 o 
   9  11   5     1037.30     1014.39     14.77 o 
  10  11   5     2223.06     2222.75     33.18 o 
  11  11   5      925.12      943.49     22.80 o 
  12  11   5       63.33       63.63      9.90 o 
  13  11   5      707.20      700.01     31.28 o 
  -8  12   5       98.75      102.86     15.89 o 
  -7  12   5     2283.56     2280.98     46.46 o 
  -6  12   5     1965.88     2108.41     42.25 o 
  -5  12   5      292.44      292.93     13.61 o 
  -4  12   5      881.14      877.71     21.52 o 
  -3  12   5     5935.00     5914.21     87.27 o 
  -2  12   5     3111.64     3315.69     39.20 o 
  -1  12   5      227.73      200.45      6.46 o 
   0  12   5     2529.44     2589.02     30.34 o 
   1  12   5     4256.39     4314.94     46.22 o 
   2  12   5      789.85      816.45     12.39 o 
   3  12   5     2488.47     2530.84     25.59 o 
   4  12   5     3600.54     3591.43     34.89 o 
   5  12   5     1714.38     1709.36     20.78 o 
   6  12   5      362.21      389.74     10.43 o 
   7  12   5     3891.77     3751.59     38.93 o 
   8  12   5      438.19      460.37     11.27 o 
   9  12   5      145.60      148.47      6.75 o 
  10  12   5     1032.73     1055.20     21.43 o 
  11  12   5     3300.72     3367.12     50.70 o 
  12  12   5      285.40      292.48     15.41 o 
  13  12   5        3.58        4.87      8.03 o 
  -7  13   5        3.79        2.90      6.31 o 
  -6  13   5      272.77      257.13     14.28 o 
  -5  13   5     2010.98     2097.40     40.92 o 
  -4  13   5      211.11      202.00     20.12 o 
  -3  13   5     1363.40     1348.32     20.40 o 
  -2  13   5     5050.67     5126.55     57.20 o 
  -1  13   5     1481.51     1598.60     22.38 o 
   0  13   5       20.67       23.89      3.82 o 
   1  13   5     3044.49     3102.12     36.03 o 
   2  13   5     2413.84     2424.38     30.33 o 
   3  13   5      959.73      933.35     14.59 o 
   4  13   5     4060.06     3995.39     38.26 o 
   5  13   5     2823.17     2786.62     29.85 o 
   6  13   5      492.60      511.28     10.90 o 
   7  13   5      740.67      704.82     13.50 o 
   8  13   5     1889.82     1866.84     25.69 o 
   9  13   5     1132.11     1086.29     23.47 o 
  10  13   5       18.57       23.43      4.71 o 
  11  13   5      510.92      483.57     15.50 o 
  12  13   5     1616.96     1593.21     32.75 o 
  -6  14   5       20.02       21.05      7.02 o 
  -5  14   5      479.14      455.18     17.05 o 
  -4  14   5     1477.51     1486.20     23.00 o 
  -3  14   5      229.67      225.53      7.99 o 
  -2  14   5      885.35      895.06     15.49 o 
  -1  14   5     1924.80     1991.57     31.22 o 
   0  14   5      518.43      508.58     12.04 o 
   1  14   5     1232.38     1257.64     20.87 o 
   2  14   5     3401.61     3332.20     39.25 o 
   3  14   5     2994.69     3024.28     46.33 o 
   4  14   5      533.07      536.18     14.37 o 
   5  14   5     1015.96     1026.26     15.28 o 
   6  14   5     3261.76     3288.70     40.78 o 
   7  14   5     1854.35     1815.80     23.86 o 
   8  14   5      364.64      348.80     10.56 o 
   9  14   5     1633.80     1576.46     23.50 o 
  10  14   5     1023.23     1014.57     17.99 o 
  11  14   5      148.81      137.23     10.30 o 
  12  14   5     1087.45     1067.84     26.55 o 
  -5  15   5       18.08       23.49      4.69 o 
  -4  15   5      888.63      932.76     17.26 o 
  -3  15   5     1619.07     1644.92     30.11 o 
  -2  15   5      460.52      479.82     11.54 o 
  -1  15   5      739.40      713.96     22.62 o 
   0  15   5     1677.01     1737.17     26.20 o 
   1  15   5      729.43      782.56     16.14 o 
   2  15   5        5.45        7.57      3.75 o 
   3  15   5     1555.54     1600.44     24.82 o 
   4  15   5     2595.33     2550.05     30.95 o 
   5  15   5      325.25      324.33     10.01 o 
   6  15   5      155.88      160.54      7.14 o 
   7  15   5     1434.16     1446.96     20.99 o 
   8  15   5      802.82      784.57     15.50 o 
   9  15   5      172.78      176.16      8.97 o 
  10  15   5     1357.55     1333.04     21.23 o 
  11  15   5     1252.20     1269.14     25.91 o 
  -4  16   5      130.08      137.11      7.80 o 
  -3  16   5     1413.50     1452.85     23.14 o 
  -2  16   5     2013.40     2126.07     52.36 o 
  -1  16   5      231.78      266.30     10.07 o 
   0  16   5      611.48      685.04     15.63 o 
   1  16   5     2853.38     2830.75     38.74 o 
   2  16   5      736.88      731.05     19.87 o 
   3  16   5      129.13      130.71      9.91 o 
   4  16   5     1993.34     1976.10     26.48 o 
   5  16   5     1062.51     1059.84     19.60 o 
   6  16   5        0.78       -4.64      3.95 o 
   7  16   5     1243.68     1245.84     21.14 o 
   8  16   5     2675.54     2605.08     32.13 o 
   9  16   5      859.11      790.48     16.41 o 
  10  16   5      545.27      529.06     13.35 o 
  -3  17   5      442.01      413.56     27.15 o 
  -2  17   5     1403.58     1535.20     26.28 o 
  -1  17   5     1723.37     1825.36     30.23 o 
   0  17   5      303.25      329.48     11.57 o 
   1  17   5      986.59     1036.36     20.05 o 
   2  17   5     1546.73     1617.51     27.24 o 
   3  17   5      211.17      220.98      8.80 o 
   4  17   5      111.69      123.65      7.92 o 
   5  17   5     1440.45     1439.55     28.38 o 
   6  17   5     1676.32     1685.85     25.88 o 
   7  17   5       92.52       85.58      7.53 o 
   8  17   5      913.07      926.98     17.05 o 
   9  17   5     2054.47     1965.76     27.76 o 
  -1  18   5      718.38      764.58     17.10 o 
   0  18   5     1558.89     1676.99     29.30 o 
   1  18   5       76.62       79.36      7.08 o 
   2  18   5      607.16      645.07     16.40 o 
   3  18   5     1693.73     1679.21     24.30 o 
   4  18   5      236.40      253.57     10.09 o 
   5  18   5      256.99      258.46     10.68 o 
   6  18   5      828.29      813.36     17.53 o 
   7  18   5      888.24      844.35     18.64 o 
   8  18   5        4.19       -1.90      5.09 o 
   2  19   5       30.21       34.22      6.16 o 
   3  19   5      945.44      963.88     18.86 o 
   4  19   5     2334.88     2357.37     31.84 o 
   5  19   5      403.35      413.72     12.74 o 
  -5 -16   6      995.81     1034.23     21.77 o 
  -4 -16   6        9.98        8.10      5.50 o 
  -3 -16   6      931.30      970.50     20.73 o 
  -2 -16   6     1444.81     1452.13     27.42 o 
  -1 -16   6      487.58      498.14     15.03 o 
   0 -16   6      420.17      477.59     14.25 o 
   1 -16   6     1329.88     1389.07     33.75 o 
  -7 -15   6      418.20      427.85     14.98 o 
  -6 -15   6      515.09      462.19     16.56 o 
  -5 -15   6      941.88      959.20     20.38 o 
  -4 -15   6      658.79      677.37     15.65 o 
  -3 -15   6        7.25        3.97      4.27 o 
  -2 -15   6      751.17      778.71     17.87 o 
  -1 -15   6      999.70      994.44     21.00 o 
   0 -15   6       32.31       25.75      5.54 o 
   1 -15   6      731.92      785.74     17.89 o 
   2 -15   6     1314.64     1421.27     34.73 o 
   3 -15   6      434.88      467.77     16.81 o 
  -8 -14   6      688.47      704.99     15.75 o 
  -7 -14   6     1475.71     1414.03     21.87 o 
  -6 -14   6      324.21      315.27     13.58 o 
  -5 -14   6      976.24      928.91     18.56 o 
  -4 -14   6      992.72      979.18     18.62 o 
  -3 -14   6     1150.02     1177.07     19.89 o 
  -2 -14   6       16.46       12.56      5.58 o 
  -1 -14   6      584.35      594.59     15.58 o 
   0 -14   6     1578.99     1615.09     26.62 o 
   1 -14   6      429.21      449.73     12.56 o 
   2 -14   6      516.13      532.64     17.18 o 
   3 -14   6     3097.87     3250.75     42.76 o 
   4 -14   6      122.32      158.66     20.17 o 
   5 -14   6       15.04       13.66      7.62 o 
  -9 -13   6      735.93      715.71     16.16 o 
  -8 -13   6       43.25       50.37      6.20 o 
  -7 -13   6      686.58      721.08     15.14 o 
  -6 -13   6     1215.97     1234.36     28.32 o 
  -5 -13   6      431.17      450.44     12.65 o 
  -4 -13   6      824.37      829.05     16.44 o 
  -3 -13   6     1199.34     1204.95     19.79 o 
  -2 -13   6     1764.20     1826.87     27.83 o 
  -1 -13   6      547.05      551.45     13.77 o 
   0 -13   6     2093.07     2148.64     29.73 o 
   1 -13   6     2766.61     2945.61     41.43 o 
   2 -13   6       64.36       67.34      6.13 o 
   3 -13   6      262.22      280.61     11.99 o 
   4 -13   6     3105.46     3410.15     47.25 o 
   5 -13   6     1104.46     1167.58     30.36 o 
   6 -13   6      108.02      109.57     37.54 o 
 -10 -12   6      699.75      642.52     18.95 o 
  -9 -12   6      238.80      242.54     10.97 o 
  -8 -12   6     1204.57     1207.91     21.52 o 
  -7 -12   6        0.76        4.84      4.66 o 
  -6 -12   6     1237.69     1206.26     18.97 o 
  -5 -12   6     2486.96     2442.75     28.69 o 
  -4 -12   6      121.02      128.91      7.54 o 
  -3 -12   6      449.42      462.22     10.91 o 
  -2 -12   6     2668.14     2747.25     33.83 o 
  -1 -12   6     1246.59     1251.91     19.79 o 
   0 -12   6       32.22       24.00      4.36 o 
   1 -12   6     2698.36     2787.25     34.64 o 
   2 -12   6     2381.69     2526.72     34.28 o 
   3 -12   6     2006.21     2105.20     29.58 o 
   4 -12   6      836.49      914.25     22.41 o 
   5 -12   6     1352.90     1420.39     33.53 o 
   6 -12   6      150.70      163.95      8.87 o 
   7 -12   6      130.73      142.94      9.41 o 
 -10 -11   6      714.72      724.66     18.56 o 
  -9 -11   6      326.22      300.69     12.70 o 
  -8 -11   6     1820.58     1738.62     24.73 o 
  -7 -11   6      726.38      711.42     14.53 o 
  -6 -11   6      245.27      257.76      9.28 o 
  -5 -11   6      777.49      784.04     14.84 o 
  -4 -11   6     3107.94     3090.51     31.34 o 
  -3 -11   6      317.69      338.60     10.42 o 
  -2 -11   6     1834.65     1831.96     32.23 o 
  -1 -11   6     4082.04     3880.28     42.15 o 
   0 -11   6      552.91      528.02     11.57 o 
   1 -11   6      999.59      957.59     17.43 o 
   2 -11   6     3952.12     3931.18     43.87 o 
   3 -11   6     1691.15     1769.31     27.58 o 
   4 -11   6      485.45      527.22     11.74 o 
   5 -11   6      841.44      822.99     26.28 o 
   6 -11   6     1471.29     1443.58     27.36 o 
   7 -11   6      544.27      589.85     18.63 o 
   8 -11   6      184.68      182.81     15.08 o 
 -11 -10   6      635.09      611.14     24.00 o 
 -10 -10   6     2640.90     2712.16     38.81 o 
  -9 -10   6       98.09       95.02      8.34 o 
  -8 -10   6     1245.86     1277.05     20.26 o 
  -7 -10   6     3576.74     3521.86     38.09 o 
  -6 -10   6     2097.26     2033.17     25.43 o 
  -5 -10   6       46.03       38.90      4.65 o 
  -4 -10   6     2600.14     2518.19     27.88 o 
  -3 -10   6     4439.87     4357.39     42.22 o 
  -2 -10   6        3.85       13.82      3.17 o 
  -1 -10   6     1896.40     1853.42     35.29 o 
   0 -10   6     2498.81     2400.04     29.48 o 
   1 -10   6     1353.63     1413.25     20.53 o 
   2 -10   6      587.15      626.53     12.29 o 
   3 -10   6     2375.56     2430.29     28.93 o 
   4 -10   6      721.22      717.44     12.07 o 
   5 -10   6       23.09       20.45      5.02 o 
   6 -10   6     1127.45     1212.09     42.50 o 
   7 -10   6     2198.23     2176.13     43.39 o 
   8 -10   6     1025.83     1049.94     30.47 o 
   9 -10   6       36.14       43.45      9.39 o 
 -11  -9   6       15.45       16.53      7.63 o 
 -10  -9   6     1598.03     1624.24     30.64 o 
  -9  -9   6     2759.59     2872.50     38.86 o 
  -8  -9   6      810.47      819.40     14.44 o 
  -7  -9   6      418.38      380.82     10.29 o 
  -6  -9   6     3905.45     3748.93     38.52 o 
  -5  -9   6     2050.47     2013.98     24.19 o 
  -4  -9   6      264.86      234.64      7.53 o 
  -3  -9   6     4627.67     4446.20     57.49 o 
  -2  -9   6     3430.29     3425.00     39.85 o 
  -1  -9   6      441.50      415.02      9.78 o 
   0  -9   6      301.87      333.98      8.52 o 
   1  -9   6     1845.70     1897.02     23.61 o 
   2  -9   6       96.39      110.64      5.59 o 
   3  -9   6      169.10      163.50      5.95 o 
   4  -9   6     1449.60     1504.09     19.11 o 
   5  -9   6     1045.25     1094.71     20.62 o 
   6  -9   6        3.71        9.47      4.81 o 
   7  -9   6     1582.71     1613.82     30.71 o 
   8  -9   6     2049.01     1960.74     42.13 o 
   9  -9   6     1146.90     1165.54     34.72 o 
  10  -9   6       37.81       24.82      7.33 o 
 -12  -8   6     1557.44     1554.79     37.42 o 
 -11  -8   6      725.40      720.78     23.05 o 
 -10  -8   6       39.41       35.67      8.14 o 
  -9  -8   6     1001.58     1057.13     20.62 o 
  -8  -8   6     1819.74     1783.68     23.80 o 
  -7  -8   6      526.07      536.49     10.90 o 
  -6  -8   6     1356.21     1313.35     18.59 o 
  -5  -8   6     3786.72     3635.23     41.78 o 
  -4  -8   6     1653.73     1577.89     19.55 o 
  -3  -8   6       12.57       14.64      2.92 o 
  -2  -8   6     5024.07     5138.58     55.78 o 
  -1  -8   6     5697.02     5829.60     55.97 o 
   0  -8   6      199.52      197.52      6.84 o 
   1  -8   6     2528.19     2686.90     28.47 o 
   2  -8   6     6254.34     6363.50     60.73 o 
   3  -8   6     4609.97     4753.40     43.99 o 
   4  -8   6       55.17       72.76      4.31 o 
   5  -8   6     4575.43     4523.63     49.47 o 
   6  -8   6     2607.27     2577.34     48.73 o 
   7  -8   6       86.43       91.36      8.11 o 
   8  -8   6     1515.52     1617.75     55.39 o 
   9  -8   6     1995.81     2061.68     45.51 o 
  10  -8   6      375.62      414.24     15.74 o 
 -12  -7   6      670.71      637.91     20.61 o 
 -11  -7   6     1513.57     1490.16     22.32 o 
 -10  -7   6     1133.39     1153.23     22.85 o 
  -9  -7   6       75.67       75.26      7.21 o 
  -8  -7   6     1198.84     1219.75     18.28 o 
  -7  -7   6     1415.59     1411.26     18.15 o 
  -6  -7   6      198.22      201.12      8.62 o 
  -5  -7   6     1524.17     1630.81     21.42 o 
  -4  -7   6     2995.16     3117.50     31.35 o 
  -3  -7   6     3056.72     3118.24     30.71 o 
  -2  -7   6      308.52      319.90      8.86 o 
  -1  -7   6     4469.91     4594.47     84.08 o 
   0  -7   6     2189.33     2150.95     43.38 o 
   1  -7   6      904.37      879.94     12.84 o 
   2  -7   6     3086.34     3193.12     33.67 o 
   3  -7   6    12742.57    12757.71    105.56 o 
   4  -7   6     3474.27     3382.25     34.27 o 
   5  -7   6      660.38      733.11     13.87 o 
   6  -7   6     2066.19     2085.18     45.53 o 
   7  -7   6     1474.04     1573.01     60.20 o 
   8  -7   6       93.59       66.00     15.22 o 
   9  -7   6     1984.50     2094.61     37.00 o 
  10  -7   6     1795.25     1805.36     35.16 o 
  11  -7   6      206.83      213.22     14.90 o 
 -12  -6   6      168.33      173.31     10.79 o 
 -11  -6   6      316.27      325.09     13.91 o 
 -10  -6   6     2809.33     2759.52     32.61 o 
  -9  -6   6     1260.82     1317.35     20.97 o 
  -8  -6   6       93.01       91.71      5.42 o 
  -7  -6   6     1950.34     1957.98     19.85 o 
  -6  -6   6     3488.59     3533.74     30.25 o 
  -5  -6   6      171.55      168.75      6.66 o 
  -4  -6   6     3544.27     3569.24     34.37 o 
  -3  -6   6     4336.13     4193.26     44.36 o 
  -2  -6   6     2790.32     2731.51     39.43 o 
  -1  -6   6      307.43      322.42      9.27 o 
   0  -6   6     1627.23     1530.51     20.65 o 
   1  -6   6     5793.66     5722.21     71.76 o 
   2  -6   6       26.64       32.78      4.23 o 
   3  -6   6     2377.09     2272.29     25.38 o 
   4  -6   6     5649.15     5664.54     50.39 o 
   5  -6   6      962.66     1038.89     16.31 o 
   6  -6   6     1208.61     1118.06     38.19 o 
   7  -6   6     4062.70     3920.88     67.22 o 
   8  -6   6     2843.81     2910.55     65.45 o 
   9  -6   6        0.14        3.21      4.75 o 
  10  -6   6     1681.44     1643.06     33.12 o 
  11  -6   6      487.95      464.02     25.04 o 
 -12  -5   6     2060.68     2003.67     31.24 o 
 -11  -5   6      164.13      157.40     11.57 o 
 -10  -5   6      900.81      908.92     17.62 o 
  -9  -5   6     2295.47     2251.73     27.58 o 
  -8  -5   6     1042.05     1022.51     16.13 o 
  -7  -5   6      195.37      221.65      7.03 o 
  -6  -5   6     1411.27     1351.57     14.97 o 
  -5  -5   6     6223.93     6462.07     54.86 o 
  -4  -5   6       34.85       34.07      4.50 o 
  -3  -5   6     2283.58     2266.66     74.46 o 
  -2  -5   6     2418.50     2379.39     30.75 o 
  -1  -5   6     1402.21     1290.62     27.59 o 
   0  -5   6       50.14       35.72      3.93 o 
   1  -5   6     8177.77     8321.91     77.31 o 
   2  -5   6     6482.14     6629.82     67.65 o 
   3  -5   6      104.17       93.76      4.66 o 
   4  -5   6      363.79      316.03      8.07 o 
   5  -5   6     4737.53     4678.23     59.16 o 
   6  -5   6     1279.38     1288.45     29.03 o 
   7  -5   6     2757.13     2584.14     52.37 o 
   8  -5   6     2010.48     2158.10     71.16 o 
   9  -5   6     2160.44     2239.94     38.83 o 
  10  -5   6        2.04        4.98      5.35 o 
  11  -5   6     1457.24     1463.21     35.31 o 
 -12  -4   6     1576.04     1540.63     26.47 o 
 -11  -4   6     1260.50     1283.32     24.41 o 
 -10  -4   6      412.86      375.92     11.50 o 
  -9  -4   6     2097.08     2124.35     28.23 o 
  -8  -4   6     3442.03     3346.07     35.40 o 
  -7  -4   6     1476.90     1520.40     18.55 o 
  -6  -4   6      965.46      971.45     12.85 o 
  -5  -4   6     6354.04     6421.06     57.41 o 
  -4  -4   6     4902.33     5057.89     54.30 o 
  -3  -4   6      177.23      174.45      8.54 o 
  -2  -4   6       56.06       31.00     13.25 o 
  -1  -4   6    22755.07    23367.13    289.64 o 
   0  -4   6       86.96       61.72      4.93 o 
   1  -4   6     6024.84     6330.80     72.99 o 
   2  -4   6     5686.37     5732.87     60.29 o 
   3  -4   6     3499.59     3544.47    111.85 o 
   4  -4   6      114.19      113.35     10.34 o 
   5  -4   6     2296.64     2377.77     44.23 o 
   6  -4   6     2843.18     3083.11     49.75 o 
   7  -4   6     1401.20     1387.58     24.90 o 
   8  -4   6     1211.96     1168.20     44.89 o 
   9  -4   6     2253.65     2407.27     41.01 o 
  10  -4   6     2257.97     2326.17     54.34 o 
  11  -4   6       13.52       10.64      7.25 o 
  12  -4   6      146.32      119.87     53.82 o 
 -12  -3   6      185.28      182.66     11.29 o 
 -11  -3   6     1622.52     1567.84     30.19 o 
 -10  -3   6     1110.25     1121.79     19.85 o 
  -9  -3   6      480.01      478.53     11.99 o 
  -8  -3   6     1916.58     1831.44     24.63 o 
  -7  -3   6     9167.66     9275.46     80.30 o 
  -6  -3   6     2646.26     2597.75     25.90 o 
  -5  -3   6       14.87        7.52      4.13 o 
  -4  -3   6     6414.25     6563.83     68.30 o 
  -3  -3   6     9131.16     9343.45    188.27 o 
  -2  -3   6      916.93      873.53     16.42 o 
  -1  -3   6      421.19      394.53     15.67 o 
   0  -3   6     8218.59     7793.73    190.30 o 
   1  -3   6     4528.23     4374.88    189.16 o 
   2  -3   6     4867.46     5139.76     71.78 o 
   3  -3   6     6974.19     7182.46     75.95 o 
   4  -3   6      556.28      469.04     16.12 o 
   5  -3   6       55.89       81.18     10.38 o 
   6  -3   6     1351.53     1371.73     19.34 o 
   7  -3   6     5275.53     5176.12     59.07 o 
   8  -3   6     2153.13     2072.45     44.71 o 
   9  -3   6      325.84      340.78     15.39 o 
  10  -3   6     2383.19     2316.34     59.21 o 
  11  -3   6     1098.84     1034.17     97.09 o 
  12  -3   6        5.91        4.26      4.69 o 
 -12  -2   6      334.76      324.75     13.61 o 
 -11  -2   6      412.65      422.26     15.13 o 
 -10  -2   6     1419.90     1425.32     23.42 o 
  -9  -2   6     3303.73     3325.15     42.89 o 
  -8  -2   6      489.25      511.16     10.99 o 
  -7  -2   6     2228.34     2316.19     29.10 o 
  -6  -2   6     3681.47     3963.41     34.91 o 
  -5  -2   6       50.29       47.86      4.82 o 
  -4  -2   6     2891.15     2952.92     41.11 o 
  -3  -2   6     8673.31     8782.30     89.10 o 
  -2  -2   6     5453.95     5429.67     65.49 o 
  -1  -2   6      277.45      321.31     12.08 o 
   0  -2   6     4744.02     4751.46     56.74 o 
   1  -2   6    21899.64    21795.91    486.92 o 
   2  -2   6     1954.21     1983.81     28.22 o 
   3  -2   6     3709.94     3451.86    263.35 o 
   4  -2   6     2348.53     2340.34     41.65 o 
   6  -2   6       88.82       93.57     10.56 o 
   7  -2   6     4713.73     4553.31     74.36 o 
   8  -2   6     6543.11     6340.14     71.08 o 
   9  -2   6      412.69      410.11     15.89 o 
  10  -2   6     1535.96     1511.34     29.18 o 
  13  -2   6       67.22       69.35     23.90 o 
 -12  -1   6     1362.09     1298.86     25.59 o 
 -11  -1   6      773.49      769.11     18.51 o 
 -10  -1   6        9.13        9.10      3.73 o 
  -9  -1   6     1144.03     1170.88     16.09 o 
  -8  -1   6     2644.05     2674.17     33.28 o 
  -7  -1   6      385.84      346.35      8.05 o 
  -6  -1   6      718.32      787.61     11.03 o 
  -5  -1   6     6282.11     6511.00     79.99 o 
  -4  -1   6     1363.85     1327.63     22.62 o 
  -3  -1   6     4683.28     5057.48     74.85 o 
  -2  -1   6     8155.44     8285.94    139.53 o 
  -1  -1   6    14486.77    14697.75    193.57 o 
   0  -1   6      367.61      436.17     15.92 o 
   1  -1   6     9975.70    10016.45    101.73 o 
   2  -1   6    13082.04    13006.39    145.02 o 
   3  -1   6     1196.76     1062.59     25.22 o 
   4  -1   6     1972.14     2078.52     42.71 o 
   5  -1   6     4552.91     4620.97     56.55 o 
   7  -1   6       23.86       55.60      4.07 o 
   8  -1   6     2278.93     2274.47     41.67 o 
   9  -1   6     1554.44     1664.19     30.10 o 
  10  -1   6      144.00      150.34     11.45 o 
  11  -1   6     1056.78     1123.91     28.30 o 
  13  -1   6      640.44      216.55     53.32 o 
 -12   0   6      643.89      644.96     16.00 o 
 -11   0   6     2535.27     2491.54     33.70 o 
 -10   0   6     1466.88     1438.50     21.29 o 
  -9   0   6        5.31        8.38      2.96 o 
  -8   0   6     1697.03     1688.48     18.16 o 
  -7   0   6     5069.79     5025.65     41.87 o 
  -6   0   6      192.63      197.11      5.68 o 
  -5   0   6     2359.08     2412.44     26.61 o 
  -4   0   6    11819.23    12051.75    137.51 o 
  -3   0   6     4140.47     4301.03     96.02 o 
  -2   0   6       58.89       42.46      9.08 o 
  -1   0   6     1957.89     1827.77     40.00 o 
   0   0   6     1675.05     1577.61     55.89 o 
   1   0   6     1986.48     2235.60     44.38 o 
   2   0   6    13606.58    14164.94    198.46 o 
   3   0   6    18006.40    18588.22    473.56 o 
   4   0   6     1623.23     1634.74     35.52 o 
   5   0   6      726.90      671.24     15.44 o 
   6   0   6     3311.33     3382.33     42.16 o 
   7   0   6     2386.26     2399.51     36.10 o 
   8   0   6      259.50      280.16      8.88 o 
   9   0   6     2470.06     2504.24     33.28 o 
  10   0   6     3969.99     3966.50     88.85 o 
  11   0   6      165.93      185.70      8.61 o 
  12   0   6      906.32      907.49     28.08 o 
 -12   1   6      208.36      190.21      9.93 o 
 -11   1   6      965.62     1000.68     17.79 o 
 -10   1   6     3459.22     3386.21     35.67 o 
  -9   1   6     1288.19     1287.24     18.70 o 
  -8   1   6      540.83      528.33     10.44 o 
  -7   1   6     7212.60     7226.35     52.62 o 
  -6   1   6     4298.61     4496.36     36.89 o 
  -5   1   6       65.00       62.53      3.77 o 
  -4   1   6     2910.57     2894.02     41.44 o 
  -3   1   6    15310.87    15696.67    208.45 o 
  -2   1   6     4028.28     4235.34     79.53 o 
  -1   1   6     2301.71     2301.45     47.17 o 
   0   1   6     2289.84     2140.63     86.07 o 
   1   1   6     5601.55     5710.55    131.00 o 
   2   1   6      101.65      113.71     10.55 o 
   3   1   6     2325.88     2323.12     67.35 o 
   4   1   6    11079.83    11396.75    187.79 o 
   5   1   6     2114.37     2253.74     46.94 o 
   6   1   6     2471.65     2511.55     39.85 o 
   7   1   6     9965.79    10324.66    163.67 o 
   8   1   6     2103.19     2108.74     47.20 o 
   9   1   6       50.27       67.95      6.70 o 
  10   1   6     2913.11     2956.40     61.20 o 
  11   1   6     3261.65     3326.51     41.63 o 
  12   1   6      603.23      616.35     15.23 o 
  13   1   6      334.47      373.93     20.19 o 
  14   1   6     1718.85     1814.65     52.40 o 
 -12   2   6     1218.44     1182.24     25.69 o 
 -11   2   6        3.10        5.28      4.31 o 
 -10   2   6     1711.67     1734.65     25.24 o 
  -9   2   6     2286.98     2289.90     29.60 o 
  -8   2   6       34.89       45.23      4.41 o 
  -7   2   6     1836.42     1809.74     20.61 o 
  -6   2   6     2273.24     2400.17     24.37 o 
  -5   2   6     5121.48     5305.44     48.29 o 
  -4   2   6      365.83      389.06      9.26 o 
  -3   2   6     5680.49     6221.91     89.47 o 
  -2   2   6    10802.92    11106.87    150.03 o 
  -1   2   6      595.53      540.96     22.96 o 
   0   2   6     1998.22     2094.45     42.06 o 
   1   2   6     2416.05     2332.50     62.90 o 
   2   2   6    11577.91    11627.46    286.33 o 
   3   2   6     3049.77     3459.48     94.58 o 
   4   2   6     9013.67     9541.27    158.73 o 
   5   2   6     9311.11     9610.55    161.99 o 
   6   2   6       44.56       53.31      5.61 o 
   7   2   6     2980.10     3021.55     40.01 o 
   8   2   6     7885.10     7940.23     79.69 o 
   9   2   6     2242.90     2421.27     32.81 o 
  10   2   6       10.63       11.80      3.49 o 
  11   2   6     2110.20     2103.75     27.51 o 
  12   2   6      976.92      940.04     17.89 o 
  13   2   6       15.80       11.77      4.67 o 
  14   2   6      972.22     1020.83     22.11 o 
 -12   3   6     1866.27     1934.21     33.86 o 
 -11   3   6     1933.96     1976.25     37.38 o 
 -10   3   6        0.64        5.55      4.00 o 
  -9   3   6     2680.94     2589.02     35.10 o 
  -8   3   6     3858.07     3914.99     42.38 o 
  -7   3   6      580.73      557.62     11.55 o 
  -6   3   6     1905.22     1956.44     26.55 o 
  -5   3   6      738.86      805.07     12.90 o 
  -4   3   6     6439.43     6474.19     72.34 o 
  -3   3   6        8.63        5.78      3.88 o 
  -2   3   6     4737.02     4887.76     85.91 o 
  -1   3   6    14497.88    14756.22    183.80 o 
   0   3   6       74.69      101.21      8.51 o 
   1   3   6      282.10      214.05     10.51 o 
   2   3   6    14239.81    14258.50    346.52 o 
   3   3   6    10967.84    11079.96    272.73 o 
   4   3   6       84.00      126.52     11.57 o 
   5   3   6     3469.48     3504.95     66.39 o 
   6   3   6     5761.38     5875.99    140.52 o 
   7   3   6     3129.65     3070.83     35.23 o 
   8   3   6     5649.23     5799.68     96.06 o 
   9   3   6     3453.96     3635.67     35.08 o 
  10   3   6     1853.96     1908.14     22.15 o 
  11   3   6        3.13        4.30      3.57 o 
  12   3   6     2893.64     2982.75     44.73 o 
  13   3   6     1477.05     1484.34     26.08 o 
  14   3   6       13.37       10.75      5.23 o 
 -12   4   6       21.67       30.48      7.99 o 
 -11   4   6     2005.29     2002.02     39.03 o 
 -10   4   6     4176.83     4229.83     60.94 o 
  -9   4   6      114.38      132.09      8.73 o 
  -8   4   6     1097.48     1112.85     16.94 o 
  -7   4   6     2348.62     2380.25     27.92 o 
  -6   4   6      833.42      828.68     13.40 o 
  -5   4   6     1544.19     1560.70     19.42 o 
  -4   4   6     4466.04     4634.27     49.74 o 
  -3   4   6     3503.74     3567.44     37.22 o 
  -2   4   6     1596.92     1784.10     37.40 o 
  -1   4   6     2505.70     2332.21     36.26 o 
   0   4   6     8233.83     8690.12    110.60 o 
   1   4   6      114.94      169.83      5.75 o 
   2   4   6     2530.76     2673.43     70.40 o 
   3   4   6     8139.90     8314.88    205.16 o 
   4   4   6     6186.01     6371.78    161.77 o 
   5   4   6      542.50      577.42     12.29 o 
   6   4   6     4966.07     4888.50     72.48 o 
   7   4   6     1097.47     1179.20     22.43 o 
   8   4   6      871.57      856.25     13.21 o 
   9   4   6      862.57      887.43     13.12 o 
  10   4   6     3563.52     3641.82     75.01 o 
  11   4   6     1816.74     1876.63     27.26 o 
  12   4   6      693.81      687.30     16.75 o 
  13   4   6     2309.64     2310.20     34.86 o 
  14   4   6     1725.28     1735.19     39.75 o 
 -11   5   6      270.37      296.72     14.88 o 
 -10   5   6     1735.08     1706.66     33.31 o 
  -9   5   6     2142.04     2182.94     32.49 o 
  -8   5   6       61.80       58.67      8.39 o 
  -7   5   6      706.94      713.95     15.06 o 
  -6   5   6     7223.80     7144.25     74.69 o 
  -5   5   6       96.73       94.32      4.29 o 
  -4   5   6      228.22      209.80     11.88 o 
  -3   5   6     8154.49     8289.50    109.25 o 
  -2   5   6     6692.62     7035.59     83.58 o 
  -1   5   6     1155.78     1412.99     23.47 o 
   0   5   6     8435.17     8710.11    110.41 o 
   1   5   6     8112.88     8309.89    126.31 o 
   2   5   6      313.61      338.84      8.57 o 
   3   5   6     2217.83     2414.42     35.79 o 
   4   5   6    15442.64    16555.31    207.48 o 
   5   5   6     4308.58     4708.05     56.14 o 
   6   5   6     1253.05     1361.37     26.08 o 
   7   5   6      657.47      744.41     11.94 o 
   8   5   6     2207.61     2399.60     24.43 o 
   9   5   6      391.69      376.43      9.30 o 
  10   5   6      393.65      418.10     10.51 o 
  11   5   6     1843.59     1807.59     24.69 o 
  12   5   6      766.94      698.86     14.58 o 
  13   5   6      279.66      272.98     12.24 o 
  14   5   6     1887.85     1875.12     28.91 o 
 -11   6   6      115.81      105.16     14.04 o 
 -10   6   6      146.92      143.65     13.75 o 
  -9   6   6     2516.90     2444.56     34.78 o 
  -8   6   6     2188.69     2240.52     31.60 o 
  -7   6   6      185.11      190.71      8.51 o 
  -6   6   6      834.58      921.34     16.31 o 
  -5   6   6     8982.94     8842.29     88.47 o 
  -4   6   6     1307.37     1310.64     34.85 o 
  -3   6   6     1778.83     1760.07     27.23 o 
  -2   6   6    12783.03    13107.42    141.36 o 
  -1   6   6     5700.23     6084.56     97.51 o 
   0   6   6       17.48        4.33      2.39 o 
   1   6   6     2708.92     2718.75     89.40 o 
   2   6   6     5597.96     5771.54     90.47 o 
   3   6   6      813.39      917.83     28.14 o 
   4   6   6     3401.59     3543.70     50.63 o 
   5   6   6     9576.25    10398.14    112.87 o 
   6   6   6      329.33      304.94      7.88 o 
   7   6   6       30.70       44.52      3.26 o 
   8   6   6     3269.91     3385.70     31.46 o 
   9   6   6     5218.49     5326.04     53.50 o 
  10   6   6      264.24      259.19      8.26 o 
  11   6   6      421.88      402.95     10.99 o 
  12   6   6     1841.30     1907.42     26.78 o 
  13   6   6      643.17      657.44     14.01 o 
  14   6   6      122.63      122.72      8.81 o 
 -11   7   6      890.88      890.16     30.65 o 
 -10   7   6      489.97      471.04     12.71 o 
  -9   7   6      207.01      215.76      9.87 o 
  -8   7   6     2829.02     2871.66     39.63 o 
  -7   7   6      910.26      881.45     16.48 o 
  -6   7   6       22.88       18.65      3.61 o 
  -5   7   6     3947.09     3911.22     51.20 o 
  -4   7   6    10449.84    10659.82    103.11 o 
  -3   7   6     2465.40     2681.99     35.85 o 
  -2   7   6     1102.10      535.08     23.36 o 
  -1   7   6     8273.21     8359.62     83.77 o 
   0   7   6     3605.88     3967.16     74.73 o 
   1   7   6      345.03      328.68     16.61 o 
   2   7   6    11403.42    12357.69    182.61 o 
   3   7   6     6604.34     7024.99     91.20 o 
   4   7   6       60.53       59.50      4.47 o 
   5   7   6     2674.98     2831.84     35.87 o 
   6   7   6     9643.74     9866.22     76.34 o 
   7   7   6      535.24      585.52     10.81 o 
   8   7   6     1446.59     1457.15     15.96 o 
   9   7   6     6578.50     6764.43     60.16 o 
  10   7   6     3528.01     3591.34     40.70 o 
  11   7   6      136.80      155.02      8.53 o 
  12   7   6     1009.99     1016.22     17.34 o 
  13   7   6     1967.29     2041.65     26.99 o 
  14   7   6      707.89      681.75     16.90 o 
 -10   8   6     1390.29     1397.90     32.20 o 
  -9   8   6      292.08      236.21     12.78 o 
  -8   8   6      334.35      304.95     12.68 o 
  -7   8   6     1996.27     1916.25     31.36 o 
  -6   8   6     1772.92     1755.80     28.04 o 
  -5   8   6      127.60      137.52      5.62 o 
  -4   8   6     2958.73     2923.96     39.63 o 
  -3   8   6     4667.21     4508.40     50.26 o 
  -2   8   6      402.56      437.15      8.26 o 
  -1   8   6      708.41      743.04     11.26 o 
   0   8   6     6265.48     6413.20     71.75 o 
   1   8   6     3612.76     3678.89     50.60 o 
   2   8   6      620.87      737.99     13.11 o 
   3   8   6     5902.94     6214.58     63.48 o 
   4   8   6     5116.23     5216.54     55.10 o 
   5   8   6     3212.26     3329.68     49.16 o 
   6   8   6     1716.58     1732.56     16.10 o 
   7   8   6     4015.04     4023.99     30.39 o 
   8   8   6       54.66       65.36      4.00 o 
   9   8   6      729.98      716.48     11.60 o 
  10   8   6     3095.57     3120.06     31.26 o 
  11   8   6     1968.61     1959.61     24.52 o 
  12   8   6        0.60       -0.58      4.37 o 
  13   8   6     1132.73     1076.05     20.53 o 
  14   8   6     1422.88     1397.30     24.46 o 
 -10   9   6     1277.97     1245.09     30.37 o 
  -9   9   6     1752.46     1709.83     34.92 o 
  -8   9   6      489.82      493.57     16.81 o 
  -7   9   6      968.86      986.59     22.61 o 
  -6   9   6     4683.34     4733.45     65.20 o 
  -5   9   6     1368.39     1364.07     24.64 o 
  -4   9   6      532.83      524.35     14.40 o 
  -3   9   6     2674.68     2595.55     43.79 o 
  -2   9   6     2425.12     2368.30     39.78 o 
  -1   9   6       10.42       27.21      3.55 o 
   0   9   6     2649.70     2794.32     30.62 o 
   1   9   6     5738.02     2174.73     66.38 o 
   2   9   6     1277.71     1276.19     25.37 o 
   3   9   6       12.31       19.06      3.24 o 
   4   9   6     2308.70     2292.16     31.68 o 
   5   9   6     4875.78     4947.56     45.48 o 
   6   9   6      524.03      532.33      9.53 o 
   7   9   6     1068.61     1157.61     11.97 o 
   8   9   6     5851.82     5741.28     43.33 o 
   9   9   6     3162.74     3152.13     29.96 o 
  10   9   6       20.33       30.67      4.61 o 
  11   9   6     1524.60     1563.79     21.06 o 
  12   9   6      937.42      906.97     20.10 o 
  13   9   6       57.30       55.78      6.78 o 
  -9  10   6     1896.55     1804.34     36.40 o 
  -8  10   6     3391.71     3403.82     53.89 o 
  -7  10   6      300.50      304.53     13.05 o 
  -6  10   6     1267.50     1250.54     24.78 o 
  -5  10   6     1165.18     1234.46     23.14 o 
  -4  10   6      231.18      248.11     11.78 o 
  -3  10   6        9.14        8.25      4.18 o 
  -2  10   6     1528.25     1655.96     25.32 o 
  -1  10   6     4269.70     4265.97     46.34 o 
   0  10   6       66.69       94.87      5.16 o 
   1  10   6      726.60      723.08     11.21 o 
   2  10   6     4738.70     4845.17     64.71 o 
   3  10   6     1158.99     1286.01     16.75 o 
   4  10   6       10.12       12.81      2.31 o 
   5  10   6     2667.20     2735.19     28.58 o 
   6  10   6     5607.93     5707.91     48.78 o 
   7  10   6      699.79      735.13     11.23 o 
   8  10   6     2180.80     2314.89     25.44 o 
   9  10   6     5112.20     5142.29     47.97 o 
  10  10   6      782.49      812.20     13.39 o 
  11  10   6      516.17      513.37     14.03 o 
  12  10   6      796.25      770.95     15.49 o 
  13  10   6     1073.15     1093.19     20.49 o 
  -9  11   6       44.30       30.06      9.95 o 
  -8  11   6     1145.22     1168.84     26.87 o 
  -7  11   6      779.32      797.54     20.54 o 
  -6  11   6      396.38      441.44     14.09 o 
  -5  11   6     1130.35     1130.42     27.22 o 
  -4  11   6     1732.30     1796.90     45.04 o 
  -3  11   6     1426.37     1397.98     28.41 o 
  -2  11   6        3.56       14.09      3.54 o 
  -1  11   6     3713.19     3800.65     42.19 o 
   0  11   6     3936.68     3990.37     43.32 o 
   1  11   6     1255.77     1296.07     19.48 o 
   2  11   6      484.51      518.15      8.99 o 
   3  11   6    13831.78    13936.26    113.13 o 
   4  11   6      449.87      437.36      8.80 o 
   5  11   6      336.76      362.17      8.42 o 
   6  11   6     3022.77     3055.90     32.31 o 
   7  11   6     2508.85     2588.51     27.19 o 
   8  11   6        3.69        7.52      3.34 o 
   9  11   6     2608.62     2687.22     27.88 o 
  10  11   6     2124.26     2168.71     32.73 o 
  11  11   6      658.41      681.94     19.50 o 
  12  11   6      668.52      692.00     20.20 o 
  13  11   6     1810.02     1790.23     31.36 o 
  -8  12   6       47.04       55.22     11.87 o 
  -7  12   6     1212.28     1222.33     26.44 o 
  -6  12   6     1921.55     1918.85     40.73 o 
  -5  12   6      850.15      874.97     36.90 o 
  -4  12   6     2045.96     2064.69     49.10 o 
  -3  12   6     6526.12     6511.68     79.62 o 
  -2  12   6     1872.63     1941.79     26.74 o 
  -1  12   6      405.11      391.48      9.89 o 
   0  12   6     5101.83     5142.99     53.98 o 
   1  12   6     4346.11     4356.47     52.35 o 
   2  12   6      205.18      207.50      6.49 o 
   3  12   6     3268.61     3387.28     32.76 o 
   4  12   6     5467.25     5535.38     50.31 o 
   5  12   6     1456.89     1414.10     20.56 o 
   6  12   6      894.40      940.18     14.95 o 
   7  12   6     2874.59     2736.95     31.00 o 
   8  12   6      545.08      571.28     11.56 o 
   9  12   6        0.91        6.32      3.72 o 
  10  12   6      462.93      489.60     16.84 o 
  11  12   6     1724.59     1754.62     33.36 o 
  12  12   6      511.29      480.33     17.55 o 
  13  12   6       40.01       19.25     15.86 o 
  -7  13   6       59.03       54.69     12.76 o 
  -6  13   6     1006.93      950.16     26.87 o 
  -5  13   6     2703.47     2727.69     50.89 o 
  -4  13   6      156.49      163.24     11.36 o 
  -3  13   6     1360.29     1353.24     30.13 o 
  -2  13   6     4461.70     4321.81     48.51 o 
  -1  13   6      771.37      819.29     14.55 o 
   0  13   6      763.53      761.14     15.21 o 
   1  13   6     3147.02     3252.63     41.93 o 
   2  13   6      358.64      401.72     15.00 o 
   3  13   6      298.95      305.67      8.32 o 
   4  13   6     2282.23     2240.89     24.75 o 
   5  13   6     4497.54     4557.42     43.92 o 
   6  13   6       18.67       21.93      3.92 o 
   7  13   6     1385.31     1326.17     20.82 o 
   8  13   6     1518.41     1446.70     21.29 o 
   9  13   6     2037.35     2020.36     27.11 o 
  10  13   6        3.63       10.34      4.72 o 
  11  13   6      742.67      777.03     19.30 o 
  12  13   6     1814.98     1772.57     34.93 o 
  -6  14   6      100.05       98.49     11.00 o 
  -5  14   6      794.78      758.84     25.71 o 
  -4  14   6     1860.38     1849.54     27.93 o 
  -3  14   6      262.86      253.87      8.93 o 
  -2  14   6     1843.32     1857.45     25.62 o 
  -1  14   6     3349.86     3437.98     46.49 o 
   0  14   6      227.15      259.42      9.55 o 
   1  14   6      150.75      151.47      9.10 o 
   2  14   6     1310.44     1289.13     18.68 o 
   3  14   6     2260.49     2319.49     33.33 o 
   4  14   6      119.12      116.09      5.24 o 
   5  14   6      498.51      512.22     10.60 o 
   6  14   6     2115.83     2034.93     25.10 o 
   7  14   6      179.57      152.76     10.25 o 
   8  14   6      115.63      114.22      7.19 o 
   9  14   6     1633.01     1675.05     24.45 o 
  10  14   6     2098.33     2125.22     27.59 o 
  11  14   6       36.26       22.32      6.37 o 
  12  14   6      708.47      703.18     21.68 o 
  -5  15   6        5.13        5.20      4.37 o 
  -4  15   6     1173.03     1219.28     20.66 o 
  -3  15   6     2528.45     2591.81     33.74 o 
  -2  15   6        2.09        7.02      3.79 o 
  -1  15   6      998.92      978.03     20.34 o 
   0  15   6     1845.86     1841.80     28.01 o 
   1  15   6      483.15      521.99     13.38 o 
   2  15   6      524.53      534.42     11.14 o 
   3  15   6     4309.20     4268.24     45.06 o 
   4  15   6     2695.07     2624.99     31.77 o 
   5  15   6      380.49      374.98      8.85 o 
   6  15   6      719.71      730.02     13.55 o 
   7  15   6     2690.63     2607.03     30.95 o 
   8  15   6       52.05       47.82      5.70 o 
   9  15   6       79.99       85.65      7.00 o 
  10  15   6     1231.73     1209.88     20.13 o 
  11  15   6      743.26      739.21     19.56 o 
  -4  16   6        2.72        0.99      4.14 o 
  -3  16   6     1672.88     1752.62     26.57 o 
  -2  16   6     1434.51     1520.03     27.70 o 
  -1  16   6        0.96        2.77      4.24 o 
   0  16   6      846.07      862.85     19.28 o 
   1  16   6     2740.00     2740.81     38.48 o 
   2  16   6      451.90      471.59     13.55 o 
   3  16   6       34.25       36.29      4.71 o 
   4  16   6     3056.10     3135.63     36.99 o 
   5  16   6     2277.70     2239.04     29.77 o 
   6  16   6       71.15       65.09      5.11 o 
   7  16   6     2062.82     2006.56     31.22 o 
   8  16   6     2273.70     2134.95     28.30 o 
   9  16   6      261.61      293.47     15.06 o 
  10  16   6       63.95       72.25      6.77 o 
  -3  17   6       75.70       72.35      6.94 o 
  -2  17   6     1467.48     1583.12     28.38 o 
  -1  17   6     1749.43     1906.90     32.48 o 
   0  17   6       16.07       20.89      5.29 o 
   1  17   6      681.01      696.35     16.46 o 
   2  17   6     1067.15     1190.24     22.86 o 
   3  17   6      401.35      395.03     11.52 o 
   4  17   6      214.55      210.06      9.15 o 
   5  17   6     1820.70     1772.33     26.06 o 
   6  17   6      510.88      485.55     13.45 o 
   7  17   6        4.25        5.15      3.76 o 
   8  17   6     2119.21     2136.93     28.38 o 
   9  17   6     1701.89     1707.03     25.60 o 
  -1  18   6     1227.81     1340.65     25.58 o 
   0  18   6     1162.73     1196.07     24.32 o 
   1  18   6      141.82      135.48      8.79 o 
   2  18   6      380.47      382.53     13.14 o 
   3  18   6     2224.89     2289.02     32.28 o 
   4  18   6      291.09      272.76     10.54 o 
   5  18   6      340.95      337.75     12.94 o 
   6  18   6     1343.55     1343.42     23.13 o 
   7  18   6      597.96      559.53     15.25 o 
   8  18   6       13.30        8.05      5.46 o 
   2  19   6       19.15       16.03      5.57 o 
   3  19   6      460.21      470.58     13.34 o 
   4  19   6     1901.23     1912.32     27.91 o 
   5  19   6      331.50      309.16     11.72 o 
  -3 -16   7     1292.44     1337.40     24.26 o 
  -2 -16   7      725.53      759.35     17.24 o 
  -1 -16   7        4.57        2.09      5.21 o 
  -6 -15   7      506.14      528.48     15.21 o 
  -5 -15   7     2140.00     2109.24     31.20 o 
  -4 -15   7      866.14      877.77     18.31 o 
  -3 -15   7       17.00       14.60      5.02 o 
  -2 -15   7      859.76      848.33     19.28 o 
  -1 -15   7     1733.11     1715.99     29.69 o 
   0 -15   7      137.42      142.62      9.34 o 
   1 -15   7      562.59      587.57     14.37 o 
   2 -15   7     1300.18     1331.30     25.97 o 
   3 -15   7      277.78      262.74     12.26 o 
  -7 -14   7     1498.73     1551.95     24.71 o 
  -6 -14   7      448.86      454.13     14.20 o 
  -5 -14   7      225.56      210.49     10.58 o 
  -4 -14   7     1160.03     1106.29     20.36 o 
  -3 -14   7     1060.01     1059.74     20.01 o 
  -2 -14   7        1.02        2.65      4.12 o 
  -1 -14   7      484.25      504.10     14.79 o 
   0 -14   7     1616.05     1738.80     28.77 o 
   1 -14   7      135.24      153.74     14.85 o 
   2 -14   7      478.49      519.01     12.01 o 
   3 -14   7     3090.78     3245.73     43.90 o 
   4 -14   7       48.04       55.37      7.65 o 
  -8 -13   7        6.16        6.38      4.76 o 
  -7 -13   7     1466.87     1482.19     22.85 o 
  -6 -13   7      601.10      607.38     13.52 o 
  -5 -13   7      402.79      380.52     12.27 o 
  -4 -13   7      586.94      575.70     14.11 o 
  -3 -13   7     1851.81     1853.41     26.35 o 
  -2 -13   7      722.20      712.01     16.61 o 
  -1 -13   7       18.23       12.20      4.34 o 
   0 -13   7     2161.06     2239.14     31.32 o 
   1 -13   7     2221.14     2362.92     32.19 o 
   2 -13   7       15.38       19.85      3.97 o 
   3 -13   7      389.10      425.83     10.38 o 
   4 -13   7     3539.96     3718.09     55.25 o 
   5 -13   7      596.84      656.30     30.09 o 
  -9 -12   7      214.94      201.97     11.22 o 
  -8 -12   7      503.86      500.78     13.76 o 
  -7 -12   7       41.80       31.25      5.36 o 
  -6 -12   7     2117.20     2114.97     27.41 o 
  -5 -12   7     1686.61     1703.46     24.16 o 
  -4 -12   7      280.46      244.40      9.46 o 
  -3 -12   7      481.19      479.62     11.57 o 
  -2 -12   7     3636.63     3574.45     52.35 o 
  -1 -12   7      849.57      831.02     16.18 o 
   0 -12   7      129.30      126.28      7.68 o 
   1 -12   7     2722.07     2802.05     35.69 o 
   2 -12   7     2391.43     2475.66     31.52 o 
   3 -12   7      228.60      235.00      8.19 o 
   4 -12   7      928.77      984.99     17.83 o 
   5 -12   7     1276.46     1300.52     36.91 o 
   6 -12   7      837.81      895.72     27.19 o 
   7 -12   7       90.77       97.26     39.81 o 
 -10 -11   7      703.32      710.03     19.70 o 
  -9 -11   7      616.30      609.29     15.85 o 
  -8 -11   7      896.66      867.87     17.10 o 
  -7 -11   7      557.57      551.37     13.18 o 
  -6 -11   7      608.58      592.43     13.13 o 
  -5 -11   7     1680.06     1702.73     22.78 o 
  -4 -11   7     1275.60     1241.90     17.40 o 
  -3 -11   7      298.31      285.93      9.18 o 
  -2 -11   7     1157.45     1127.39     19.07 o 
  -1 -11   7     3755.54     3693.98     50.29 o 
   0 -11   7      629.88      612.68     13.10 o 
   1 -11   7      792.67      788.65     15.41 o 
   2 -11   7     2119.28     2114.27     29.33 o 
   3 -11   7     1259.24     1335.36     19.99 o 
   4 -11   7      269.01      253.68      8.11 o 
   5 -11   7      349.77      351.76     16.97 o 
   6 -11   7     1608.65     1614.16     30.56 o 
   7 -11   7      389.94      387.79     15.98 o 
   8 -11   7      652.51      714.97     36.24 o 
 -10 -10   7     1769.60     1782.45     33.40 o 
  -9 -10   7      486.92      497.04     15.10 o 
  -8 -10   7      694.84      676.72     14.77 o 
  -7 -10   7     2386.10     2344.04     29.23 o 
  -6 -10   7     1404.72     1396.50     20.54 o 
  -5 -10   7       76.70       87.89      5.98 o 
  -4 -10   7     1341.84     1365.35     22.58 o 
  -3 -10   7     1438.19     1393.71     19.62 o 
  -2 -10   7       34.56       29.38      5.89 o 
  -1 -10   7     1461.31     1408.68     21.04 o 
   0 -10   7     3291.40     3273.46     36.79 o 
   1 -10   7      450.27      452.42     11.22 o 
   2 -10   7      582.55      571.05     15.29 o 
   3 -10   7     1181.16     1190.56     18.29 o 
   4 -10   7     1790.57     1846.33     23.21 o 
   5 -10   7        1.49       -1.17      3.54 o 
   6 -10   7     1118.25     1082.22     34.12 o 
   7 -10   7     1711.41     1741.88     33.12 o 
   8 -10   7      755.96      841.95     25.23 o 
   9 -10   7      161.99      170.82     15.33 o 
 -11  -9   7       21.65       32.80      9.74 o 
 -10  -9   7     1109.38     1117.57     30.85 o 
  -9  -9   7     2451.22     2483.09     35.83 o 
  -8  -9   7       95.30       93.38      6.43 o 
  -7  -9   7     1334.53     1366.41     20.52 o 
  -6  -9   7     4209.40     4142.94     42.13 o 
  -5  -9   7     3238.28     3194.97     34.12 o 
  -4  -9   7      224.80      212.55      7.68 o 
  -3  -9   7     3579.44     3418.69     34.41 o 
  -2  -9   7     4287.39     4059.64     39.49 o 
  -1  -9   7       18.06       26.78      3.85 o 
   0  -9   7     2591.59     2531.79     29.87 o 
   1  -9   7     5510.39     5528.39     54.45 o 
   2  -9   7      710.29      723.25     12.03 o 
   3  -9   7      428.16      421.08     12.73 o 
   4  -9   7     2657.51     2786.41     30.92 o 
   5  -9   7     1429.39     1415.55     22.02 o 
   6  -9   7       31.80       33.72      6.40 o 
   7  -9   7     1036.77     1033.36     28.83 o 
   8  -9   7     2415.76     2524.54     50.94 o 
   9  -9   7      588.87      634.99     29.00 o 
 -11  -8   7     1100.86     1134.27     29.62 o 
 -10  -8   7       35.02       34.37      8.48 o 
  -9  -8   7     2648.05     2661.12     41.15 o 
  -8  -8   7     2671.41     2673.03     36.26 o 
  -7  -8   7       27.21       31.33      4.25 o 
  -6  -8   7     1628.04     1602.98     21.47 o 
  -5  -8   7     6057.14     5883.49     54.12 o 
  -4  -8   7     1981.81     1910.88     23.64 o 
  -3  -8   7      533.49      532.36     10.32 o 
  -2  -8   7     4704.24     4622.78     43.45 o 
  -1  -8   7     3915.65     4041.08     35.09 o 
   0  -8   7      101.76       96.96      5.53 o 
   1  -8   7      544.88      649.51     11.64 o 
   2  -8   7     1979.03     2023.93     22.95 o 
   3  -8   7      216.80      229.17      7.29 o 
   4  -8   7      709.36      749.73     12.68 o 
   5  -8   7     2609.23     2800.21     33.55 o 
   6  -8   7     2234.15     2259.79     45.31 o 
   7  -8   7        6.10       10.37      5.59 o 
   8  -8   7     1232.31     1305.33     28.51 o 
   9  -8   7     2100.82     2235.63     39.13 o 
  10  -8   7      545.71      590.95     19.86 o 
 -11  -7   7     2938.04     2949.56     39.34 o 
 -10  -7   7      725.56      731.05     18.19 o 
  -9  -7   7       17.29       25.77      5.69 o 
  -8  -7   7     1222.01     1185.99     21.39 o 
  -7  -7   7     1372.87     1385.14     18.22 o 
  -6  -7   7       43.26       49.75      4.40 o 
  -5  -7   7     1880.61     1820.50     22.31 o 
  -4  -7   7     4196.16     4115.25     41.79 o 
  -3  -7   7      589.77      579.29     10.55 o 
  -2  -7   7     2000.44     2164.51     25.18 o 
  -1  -7   7      594.17      545.35      9.79 o 
   0  -7   7     1843.25     1846.22     19.41 o 
   1  -7   7       46.64       53.93      3.62 o 
   2  -7   7     3171.19     3179.50     31.89 o 
   3  -7   7     7623.31     7645.21     62.58 o 
   4  -7   7     1736.57     1778.06     21.08 o 
   5  -7   7      801.44      793.56     15.98 o 
   6  -7   7     4082.75     4017.37     51.75 o 
   7  -7   7      927.33      859.55     60.38 o 
   8  -7   7       10.85        9.26      5.58 o 
   9  -7   7     1500.52     1545.07     30.56 o 
  10  -7   7     3312.32     3462.86     56.04 o 
  11  -7   7      251.53      242.02     44.92 o 
 -12  -6   7        8.75       13.54      6.32 o 
 -11  -6   7      932.22      966.35     18.95 o 
 -10  -6   7     2053.36     1996.11     32.02 o 
  -9  -6   7      339.81      327.91     10.81 o 
  -8  -6   7       75.68       73.01      5.42 o 
  -7  -6   7     1650.94     1667.14     17.96 o 
  -6  -6   7     1129.44     1117.83     14.57 o 
  -5  -6   7       26.33       36.13      3.94 o 
  -4  -6   7      350.46      378.27      8.70 o 
  -3  -6   7     5049.81     5004.58     45.22 o 
  -2  -6   7     2515.13     2604.01     31.18 o 
  -1  -6   7     2171.54     2350.46     42.50 o 
   1  -6   7     9241.50     9223.79    100.77 o 
   2  -6   7      844.12      790.26     11.78 o 
   3  -6   7     1615.86     1533.60     17.27 o 
   4  -6   7    14084.00    13667.13    111.99 o 
   5  -6   7     1369.31     1401.98     20.19 o 
   6  -6   7      912.01      924.54     17.76 o 
   7  -6   7     3110.32     3076.62     56.43 o 
   8  -6   7      856.15      855.28     29.52 o 
   9  -6   7      196.58      197.63     22.84 o 
  10  -6   7     1618.60     1658.13     33.55 o 
 -12  -5   7      980.76      949.75     26.29 o 
 -11  -5   7      101.43      100.49      8.28 o 
 -10  -5   7      606.97      609.51     14.58 o 
  -9  -5   7     2145.69     2140.14     26.95 o 
  -8  -5   7      182.00      185.69      8.53 o 
  -7  -5   7      284.85      286.30      8.56 o 
  -6  -5   7     1129.61     1138.37     14.35 o 
  -5  -5   7     7990.41     8157.29     57.81 o 
  -4  -5   7      787.58      794.01     14.05 o 
  -3  -5   7     2253.77     2170.23     31.85 o 
  -2  -5   7     9318.05     9589.07    117.80 o 
  -1  -5   7       13.95        3.20      3.50 o 
   1  -5   7     4982.72     5163.40     53.68 o 
   2  -5   7     7929.15     8001.25     82.40 o 
   3  -5   7      259.08      272.28      7.39 o 
   4  -5   7     3095.15     3193.04     31.80 o 
   5  -5   7     3945.81     4140.60     43.69 o 
   6  -5   7       46.12       67.89      4.67 o 
   7  -5   7     2431.09     2420.10     40.10 o 
   8  -5   7     2156.18     2220.93     48.28 o 
   9  -5   7     1168.17     1145.07     28.79 o 
  10  -5   7        1.08        7.10      6.91 o 
 -12  -4   7     1367.82     1411.86     26.65 o 
 -11  -4   7     2563.62     2548.01     36.20 o 
 -10  -4   7      531.06      531.65     13.62 o 
  -9  -4   7     1249.62     1282.95     20.90 o 
  -8  -4   7     2388.26     2383.07     28.20 o 
  -7  -4   7     2122.34     2172.00     23.98 o 
  -6  -4   7      143.68      162.16      5.98 o 
  -5  -4   7     5700.88     5703.69     44.55 o 
  -4  -4   7     5130.29     5040.47     69.35 o 
  -3  -4   7      360.26      426.93     11.34 o 
  -2  -4   7      599.54      481.08     11.90 o 
  -1  -4   7    16047.70    16816.17    207.28 o 
   0  -4   7       12.08       28.34      3.42 o 
   1  -4   7     1689.65     1725.03     23.74 o 
   2  -4   7     8662.62     8716.09    107.13 o 
   4  -4   7      165.28      160.46      6.40 o 
   5  -4   7     2622.01     2705.28     29.18 o 
   6  -4   7     3062.14     3127.37     33.50 o 
   7  -4   7      381.21      360.35     11.97 o 
   8  -4   7     1011.00     1070.76     24.55 o 
   9  -4   7     2936.29     2992.59     84.48 o 
  11  -4   7        2.44       -1.04      7.41 o 
 -12  -3   7      349.54      345.77     15.20 o 
 -11  -3   7     2857.96     2831.86     36.18 o 
 -10  -3   7      628.49      636.56     14.79 o 
  -9  -3   7       33.74       20.52      4.79 o 
  -8  -3   7     2076.27     2095.84     28.05 o 
  -7  -3   7     6830.92     6672.24     60.95 o 
  -6  -3   7      117.26      106.11      5.25 o 
  -5  -3   7     2317.55     2253.42     22.42 o 
  -4  -3   7     6562.99     6818.27     60.22 o 
  -3  -3   7     3184.26     3360.54     36.05 o 
  -2  -3   7        0.34        5.66      3.26 o 
  -1  -3   7     3477.54     3569.28     46.24 o 
   0  -3   7     9530.86     9463.47    246.95 o 
   1  -3   7     1066.54     1020.82     20.53 o 
   2  -3   7      542.36      520.50     25.17 o 
   3  -3   7     5646.05     5814.57     61.35 o 
   4  -3   7     2388.00     1172.62     39.95 o 
   5  -3   7       46.78       78.88      4.61 o 
   6  -3   7     2859.30     2988.19     32.80 o 
   7  -3   7     4595.73     4709.20     47.74 o 
   8  -3   7      931.19      834.79     44.29 o 
  10  -3   7     3985.81     2030.89    115.85 o 
  11  -3   7     1443.62      756.14     73.85 o 
  12  -3   7        7.24        5.77      7.00 o 
 -12  -2   7      111.86      112.33      9.62 o 
 -11  -2   7      426.99      432.58     13.30 o 
 -10  -2   7     1735.78     1676.28     23.46 o 
  -9  -2   7     2184.87     2095.95     26.44 o 
  -8  -2   7        1.98       -1.89      3.46 o 
  -7  -2   7     5581.52     5438.10     72.96 o 
  -6  -2   7     7244.71     7379.01     63.15 o 
  -5  -2   7      848.24      823.09     14.65 o 
  -4  -2   7     1343.83     1478.25     23.75 o 
  -3  -2   7     7550.03     7532.96    111.03 o 
  -2  -2   7     3902.13     3833.76     49.68 o 
  -1  -2   7      368.77      388.81     10.36 o 
   0  -2   7     4693.80     4819.49     81.93 o 
   1  -2   7     5361.20     5250.55     57.43 o 
   2  -2   7      652.55      689.51     12.21 o 
   3  -2   7      692.41      587.14     19.83 o 
   4  -2   7     3797.94     3678.60     65.56 o 
   6  -2   7       26.12       13.03      4.10 o 
   7  -2   7     3593.76     3541.19     53.92 o 
   8  -2   7     4882.37     4820.50     82.45 o 
   9  -2   7      611.77      551.44     33.03 o 
  10  -2   7      510.66      543.73     17.22 o 
  11  -2   7     2848.27     2840.85     74.93 o 
  13  -2   7      447.01      420.38     39.10 o 
 -12  -1   7     1239.89     1190.80     24.71 o 
 -11  -1   7      833.30      791.36     22.09 o 
 -10  -1   7       32.81       26.69      5.46 o 
  -9  -1   7     2084.15     2077.55     27.52 o 
  -8  -1   7     2264.23     2353.28     24.45 o 
  -7  -1   7     1052.10     1069.10     14.62 o 
  -6  -1   7      834.58      897.51     12.06 o 
  -5  -1   7     4361.52     4483.90     38.79 o 
  -4  -1   7       25.61       30.38      4.35 o 
  -3  -1   7     1308.91     1202.24     34.11 o 
  -2  -1   7     3848.36     3650.43     69.62 o 
  -1  -1   7     5990.43     6218.31     73.90 o 
   0  -1   7      282.57      312.55      9.21 o 
   1  -1   7     7341.73     7367.15    106.80 o 
   2  -1   7     8129.60     7959.76     87.75 o 
   3  -1   7       48.98       61.21      6.54 o 
   4  -1   7     1299.84     1354.94     26.12 o 
   5  -1   7     4919.69     5057.36     80.09 o 
   6  -1   7     2763.41     2796.87     36.93 o 
   7  -1   7       10.09        8.90      2.95 o 
   8  -1   7     4645.84     4665.60    116.82 o 
   9  -1   7     2600.84     2542.08     94.69 o 
  10  -1   7       40.51       39.72      7.03 o 
  11  -1   7      942.41      930.42     26.59 o 
  12  -1   7     1853.03     1747.84     40.63 o 
 -12   0   7      897.04      906.85     23.70 o 
 -11   0   7     3003.52     2940.31     38.28 o 
 -10   0   7     1126.08     1122.79     19.47 o 
  -9   0   7        6.55        8.38      3.19 o 
  -8   0   7     1798.08     1824.38     20.32 o 
  -7   0   7     4066.43     4158.43     40.77 o 
  -6   0   7       48.23       63.06      3.70 o 
  -5   0   7     7845.71     8010.10     69.41 o 
  -4   0   7     7539.52     7738.96     78.41 o 
  -3   0   7      598.26      663.04     13.03 o 
  -2   0   7      355.14      373.10     19.66 o 
  -1   0   7    15370.42    15603.30    260.14 o 
   0   0   7     7577.09     7735.34    130.85 o 
   1   0   7     1307.08     1542.38     22.94 o 
   2   0   7    14301.36    14890.71    238.68 o 
   3   0   7    11986.88    12113.95    199.19 o 
   4   0   7     1512.77     1584.56     33.82 o 
   5   0   7     1273.23     1300.76     24.31 o 
   6   0   7     7823.16     7900.36     80.99 o 
   7   0   7     2172.02     2312.05     32.11 o 
   8   0   7       20.63       23.43      3.94 o 
   9   0   7     2343.17     2357.28     31.94 o 
  10   0   7     1872.79     1960.74     28.37 o 
  11   0   7        2.31        1.59      4.92 o 
  12   0   7      289.35      262.72     16.90 o 
  13   0   7     2246.02     2330.47     51.17 o 
 -12   1   7        0.41        6.90      5.33 o 
 -11   1   7     1019.44     1026.09     18.38 o 
 -10   1   7     2007.77     1973.94     26.27 o 
  -9   1   7     1361.64     1286.12     17.61 o 
  -8   1   7      181.61      193.45      7.33 o 
  -7   1   7     6354.83     6360.70     46.56 o 
  -6   1   7     2438.62     2438.51     21.31 o 
  -5   1   7       48.31       48.84      3.39 o 
  -4   1   7     5206.27     5451.01     58.25 o 
  -3   1   7     9333.69     9689.39    134.71 o 
  -2   1   7     5481.60     5404.40    298.01 o 
  -1   1   7      516.86      566.31     19.13 o 
   0   1   7    14023.45    13910.90    547.76 o 
   1   1   7     1179.95     1106.18     39.42 o 
   2   1   7      402.21      491.61     12.75 o 
   3   1   7     6393.93     6323.80    188.05 o 
   4   1   7     9664.03     9657.25    161.85 o 
   5   1   7      558.64      595.31     14.90 o 
   6   1   7      630.23      721.07     19.34 o 
   7   1   7     8499.18     8616.97    116.23 o 
   8   1   7       34.84       39.54      4.76 o 
   9   1   7      847.29      864.13     18.42 o 
  10   1   7     2058.84     2073.21     32.92 o 
  11   1   7      990.65      969.16     31.07 o 
  12   1   7      193.35      209.91     11.78 o 
  13   1   7      654.12      636.01     20.45 o 
 -12   2   7      978.08      926.44     17.77 o 
 -11   2   7        5.99        3.51      4.34 o 
 -10   2   7     2036.36     2053.50     25.44 o 
  -9   2   7     2385.70     2383.64     27.37 o 
  -8   2   7       20.28       25.45      3.76 o 
  -7   2   7     1436.41     1448.78     16.47 o 
  -6   2   7     3193.23     3206.68     27.50 o 
  -5   2   7     4561.08     4753.04     40.19 o 
  -4   2   7        2.06        4.40      3.05 o 
  -3   2   7     3540.59     3627.64     46.18 o 
  -2   2   7      836.64      695.13     14.61 o 
  -1   2   7     5420.94     5905.21     84.37 o 
   0   2   7     1788.25     1782.58     38.34 o 
   1   2   7    16374.63    16074.76    380.31 o 
   2   2   7     4417.38     4700.90    125.05 o 
   3   2   7     1964.60     2383.04     56.05 o 
   4   2   7     8813.42     9040.15    152.22 o 
   5   2   7     6443.04     6608.60    102.12 o 
   6   2   7        3.47        3.70      2.98 o 
   7   2   7     3778.30     3830.35     44.92 o 
   8   2   7    17822.64    18446.95    429.70 o 
   9   2   7     2436.79     2474.74     31.91 o 
  10   2   7      260.51      264.18     12.01 o 
  11   2   7     3576.32     3706.64     61.20 o 
  12   2   7      800.00      788.64     15.84 o 
  13   2   7       92.35       89.19      8.35 o 
  14   2   7      632.89      635.54     21.72 o 
 -12   3   7     1127.35     1107.28     26.99 o 
 -11   3   7      536.43      509.27     15.42 o 
 -10   3   7        2.86        2.66      3.84 o 
  -9   3   7     2410.13     2360.38     27.12 o 
  -8   3   7     2251.21     2289.88     31.99 o 
  -7   3   7      339.83      370.28      8.82 o 
  -6   3   7     5079.02     5068.28     45.15 o 
  -5   3   7     1460.77     1525.54     17.78 o 
  -4   3   7     3448.07     3528.96     33.08 o 
  -3   3   7      458.42      488.53     10.31 o 
  -2   3   7     3307.55     3200.14     61.19 o 
  -1   3   7     7159.12     7558.66     99.37 o 
   0   3   7     3545.81     3954.27     70.51 o 
   1   3   7     4558.73     4786.40    119.14 o 
   2   3   7    21723.41    21739.53    526.30 o 
   3   3   7      114.97       69.67      8.88 o 
   4   3   7      356.86      439.91     15.23 o 
   5   3   7     7772.34     7915.81    136.28 o 
   6   3   7     5764.55     5845.04     92.81 o 
   7   3   7      417.91      412.98      9.76 o 
   8   3   7     5239.20     5285.74     53.89 o 
   9   3   7     4400.20     4582.26     44.35 o 
  10   3   7     1444.51     1487.34     21.44 o 
  11   3   7      123.10      126.65      8.87 o 
  12   3   7     1913.62     1998.52     37.93 o 
  13   3   7      955.96      896.96     19.56 o 
  14   3   7       33.09       26.66      5.96 o 
 -11   4   7     1575.38     1622.79     31.56 o 
 -10   4   7     1524.20     1555.85     29.75 o 
  -9   4   7       72.63       86.26      5.68 o 
  -8   4   7     1385.35     1363.62     20.12 o 
  -7   4   7     2144.81     2202.79     27.16 o 
  -6   4   7     1110.26     1104.80     16.65 o 
  -5   4   7     2310.90     2380.59     26.22 o 
  -4   4   7     6580.40     6787.11     60.59 o 
  -3   4   7     3823.75     4067.83     46.83 o 
  -2   4   7     1531.44     1753.26     40.19 o 
  -1   4   7     4797.86     4811.95     66.17 o 
   0   4   7     8324.06     8800.31    113.32 o 
   1   4   7     2958.67     3180.53     45.26 o 
   2   4   7     4723.49     5134.84     69.83 o 
   3   4   7     7017.58     7069.99    191.47 o 
   4   4   7     1405.19     1379.26     31.48 o 
   5   4   7      881.41      972.37     17.47 o 
   6   4   7     4908.84     5065.42     75.12 o 
   7   4   7      128.40      151.41      7.77 o 
   8   4   7      782.35      819.88     13.19 o 
   9   4   7      506.52      523.27      9.60 o 
  10   4   7     3256.47     3262.59     37.07 o 
  11   4   7      463.85      453.96     11.58 o 
  12   4   7      754.84      784.27     17.82 o 
  13   4   7     2102.93     2093.78     32.81 o 
  14   4   7     1916.14     1883.03     33.85 o 
 -11   5   7      620.78      612.80     18.64 o 
 -10   5   7     2144.25     2121.02     37.92 o 
  -9   5   7     3408.00     3385.02     44.74 o 
  -8   5   7      295.61      317.08     12.43 o 
  -7   5   7     1363.16     1423.95     23.21 o 
  -6   5   7     4511.22     4523.76     48.39 o 
  -5   5   7      545.78      550.87     10.29 o 
  -4   5   7     2078.93     2087.69     22.81 o 
  -3   5   7     8241.73     8436.87    126.11 o 
  -2   5   7     1045.60     1013.34     14.42 o 
  -1   5   7     1411.86     1592.31     24.93 o 
   0   5   7     4154.87     3928.17     57.04 o 
   1   5   7     2969.69     2940.07     51.62 o 
   2   5   7     1393.03     1603.05     32.47 o 
   3   5   7     3642.02     4042.10     97.19 o 
   4   5   7     5801.43     6142.58     82.91 o 
   5   5   7     1612.30     1670.35     22.36 o 
   6   5   7       54.84       61.87      6.08 o 
   7   5   7     1533.00     1649.60     17.09 o 
   8   5   7     4748.55     4910.41     45.61 o 
   9   5   7      692.25      724.85     12.51 o 
  10   5   7      397.21      428.69     10.44 o 
  11   5   7     2742.22     2745.54     32.90 o 
  12   5   7      906.97      961.22     28.89 o 
  13   5   7      382.44      368.51     13.41 o 
  14   5   7     1995.26     1961.72     48.97 o 
 -11   6   7      122.47      117.00     10.13 o 
 -10   6   7      975.83      983.53     20.92 o 
  -9   6   7     2494.87     2480.62     35.75 o 
  -8   6   7     1235.79     1225.68     22.07 o 
  -7   6   7       46.57       54.97      7.68 o 
  -6   6   7     2349.05     2382.71     31.46 o 
  -5   6   7     4437.28     4595.61     50.83 o 
  -4   6   7      620.96      610.99     12.15 o 
  -3   6   7     2786.95     2971.62     40.04 o 
  -2   6   7     7596.37     7544.19    136.21 o 
  -1   6   7      818.15      835.25     12.20 o 
   0   6   7     3068.99     3310.16     59.67 o 
   1   6   7     9581.58    10449.97    184.07 o 
   2   6   7    11081.79    11784.28    175.79 o 
   3   6   7       69.85       78.02      3.70 o 
   4   6   7     6160.73     6440.46     65.94 o 
   5   6   7     8819.73     9312.37     91.09 o 
   6   6   7     3039.18     3238.55     37.98 o 
   7   6   7      292.53      298.09      7.29 o 
   8   6   7     5721.09     5869.03     48.23 o 
   9   6   7     2364.97     2425.78     27.93 o 
  10   6   7      358.74      384.75      9.62 o 
  11   6   7     1197.54     1223.74     19.64 o 
  12   6   7     3638.00     3723.90     42.56 o 
  13   6   7      199.00      211.07     11.41 o 
  14   6   7      387.48      417.73     13.88 o 
 -10   7   7      152.94      145.93      9.12 o 
  -9   7   7     1043.59     1075.55     20.72 o 
  -8   7   7     1455.53     1447.53     24.00 o 
  -7   7   7      946.59      929.08     17.68 o 
  -6   7   7        8.56       11.34      3.76 o 
  -5   7   7     5107.76     4982.35     54.23 o 
  -4   7   7     7458.36     7390.68     75.00 o 
  -3   7   7     2160.40     2123.22     24.91 o 
  -2   7   7     1945.50     2079.97     29.01 o 
  -1   7   7     7098.34     7469.85    112.40 o 
   0   7   7     4399.61     4695.04     94.39 o 
   1   7   7       76.00      100.99      5.10 o 
   2   7   7     4971.36     5072.47     57.64 o 
   3   7   7     7089.38     7203.25     79.37 o 
   4   7   7      167.16      180.94      5.93 o 
   5   7   7     4730.72     4909.36     75.82 o 
   6   7   7     5356.49     5558.27     42.93 o 
   7   7   7       60.43       81.21      4.67 o 
   8   7   7      696.31      714.48     11.11 o 
   9   7   7     4316.84     4479.23     42.91 o 
  10   7   7     3019.88     3106.83     33.16 o 
  11   7   7       14.51       14.41      4.39 o 
  12   7   7     1779.95     1784.52     25.79 o 
  13   7   7     1181.58     1204.70     19.70 o 
  14   7   7      120.43      108.32      9.19 o 
 -10   8   7     1284.86     1208.14     35.97 o 
  -9   8   7      604.15      583.96     19.57 o 
  -8   8   7      440.00      416.69     11.41 o 
  -7   8   7     1874.35     1861.89     26.40 o 
  -6   8   7     1424.14     1339.32     20.54 o 
  -5   8   7      622.00      622.77     18.39 o 
  -4   8   7     7147.63     6896.22     69.90 o 
  -3   8   7     5636.41     5832.15     57.08 o 
  -2   8   7      603.89      715.35     14.18 o 
  -1   8   7      959.64      993.78     16.06 o 
   0   8   7     4304.00     2630.92     66.69 o 
   1   8   7      676.36      682.03     13.83 o 
   2   8   7     1062.63     1063.47     18.05 o 
   3   8   7     3529.94     3797.96     41.88 o 
   4   8   7     3921.42     3874.64     43.27 o 
   5   8   7       23.63       43.89      4.55 o 
   6   8   7     2736.48     2840.12     26.40 o 
   7   8   7     3622.38     3679.25     29.47 o 
   8   8   7      948.09      996.15     15.17 o 
   9   8   7     1671.30     1685.10     21.48 o 
  10   8   7     4622.46     4538.34     46.74 o 
  11   8   7      893.99      888.39     17.18 o 
  12   8   7       66.61       65.71      6.67 o 
  13   8   7      832.30      801.43     17.81 o 
  14   8   7     1934.46     1927.81     29.66 o 
  -9   9   7     1914.11     1922.14     38.51 o 
  -8   9   7      316.59      341.81     14.98 o 
  -7   9   7      692.36      695.71     19.37 o 
  -6   9   7     2925.26     2834.98     58.17 o 
  -5   9   7     1194.39     1232.86     24.00 o 
  -4   9   7      298.87      294.49     10.44 o 
  -3   9   7     2675.57     2828.86     59.84 o 
  -2   9   7     1703.37     1712.26     17.80 o 
  -1   9   7        2.08       11.39      4.28 o 
   0   9   7     4123.58     4371.67     49.21 o 
   1   9   7    10717.51    11184.87    115.76 o 
   2   9   7     2905.02     2995.03     47.23 o 
   3   9   7      566.22      592.43     10.06 o 
   4   9   7     3690.79     3735.66     35.74 o 
   5   9   7     4331.26     4451.23     41.91 o 
   6   9   7      106.81      149.14      6.32 o 
   7   9   7     1318.90     1441.66     14.61 o 
   8   9   7     6844.77     6713.53     54.36 o 
   9   9   7      374.31      361.40      9.81 o 
  10   9   7      537.83      533.99     12.88 o 
  11   9   7     1539.35     1581.50     22.58 o 
  12   9   7      936.64      927.53     18.59 o 
  13   9   7        2.44        5.74      5.09 o 
  -9  10   7     2129.17     2086.16     40.79 o 
  -8  10   7     2166.72     2165.59     40.11 o 
  -7  10   7       91.45       89.22      8.94 o 
  -6  10   7     1863.15     1924.98     34.08 o 
  -5  10   7     2283.73     2305.35     48.77 o 
  -4  10   7      717.99      703.62     16.16 o 
  -3  10   7       15.40       19.96      3.98 o 
  -2  10   7      942.97      977.04     15.85 o 
  -1  10   7     2666.62     2538.76     27.95 o 
   0  10   7      444.33      440.51      7.16 o 
   1  10   7     2612.55     2742.60     27.79 o 
   2  10   7    10319.52    10095.88     86.96 o 
   3  10   7       92.30       87.86      4.93 o 
   4  10   7      173.50      209.52      8.37 o 
   5  10   7     2200.31     2214.76     24.72 o 
   6  10   7     4577.04     4606.31     41.11 o 
   7  10   7        9.17       12.27      2.88 o 
   8  10   7     1387.43     1500.96     17.16 o 
   9  10   7     3517.56     3459.46     35.22 o 
  10  10   7     1047.37     1054.92     16.82 o 
  11  10   7      651.40      705.84     14.17 o 
  12  10   7      908.76      870.92     16.37 o 
  13  10   7      240.50      236.14     10.94 o 
  -8  11   7     1565.41     1497.51     32.09 o 
  -7  11   7     2069.25     2048.99     37.39 o 
  -6  11   7      400.81      394.34     14.06 o 
  -5  11   7     2313.66     2339.02     52.16 o 
  -4  11   7     1916.95     1917.74     32.13 o 
  -3  11   7      935.14      939.97     18.21 o 
  -2  11   7       29.39       25.87      4.35 o 
  -1  11   7     2694.33     2763.55     33.75 o 
   0  11   7     3846.48     3883.64     39.03 o 
   1  11   7      914.49      906.56     11.09 o 
   2  11   7     1774.76     1826.23     21.54 o 
   3  11   7    10900.90    10650.47     88.66 o 
   4  11   7       23.07       26.73      3.41 o 
   5  11   7      180.23      183.68      6.76 o 
   6  11   7     5713.01     5696.56     53.11 o 
   7  11   7     3147.23     3245.77     32.28 o 
   8  11   7      324.70      301.73      7.92 o 
   9  11   7     1812.42     1842.24     23.97 o 
  10  11   7     2615.25     2589.89     33.14 o 
  11  11   7      345.24      363.65     12.12 o 
  12  11   7      697.95      726.61     19.75 o 
  13  11   7     1563.17     1628.09     29.86 o 
  -8  12   7        5.93        7.97      6.08 o 
  -7  12   7      872.05      902.12     22.99 o 
  -6  12   7      331.95      343.73     13.70 o 
  -5  12   7        5.10        3.68      4.65 o 
  -4  12   7     1711.50     1548.13     33.64 o 
  -3  12   7     2550.73     2561.76     36.36 o 
  -2  12   7      562.34      612.19     13.90 o 
  -1  12   7        5.67        9.73      3.30 o 
   0  12   7     5364.57     5469.46     57.67 o 
   1  12   7     2909.48     2998.46     40.54 o 
   2  12   7        9.71       13.30      2.54 o 
   3  12   7     3775.46     3848.51     36.87 o 
   4  12   7     3500.50     3552.90     35.29 o 
   5  12   7      567.70      611.08     11.45 o 
   6  12   7      347.40      343.82      9.10 o 
   7  12   7     6496.22     6438.06     60.29 o 
   8  12   7     1335.20     1380.66     18.95 o 
   9  12   7      276.69      277.08      9.42 o 
  10  12   7     2005.07     1982.38     28.18 o 
  11  12   7     1599.89     1639.16     32.23 o 
  12  12   7      286.89      289.28     15.45 o 
  13  12   7      261.31      251.73     17.30 o 
  -7  13   7       47.56       46.30     12.06 o 
  -6  13   7     2119.77     2175.55     38.01 o 
  -5  13   7     2385.48     2378.97     47.24 o 
  -4  13   7       64.12       48.31      6.14 o 
  -3  13   7     1512.13     1468.14     22.79 o 
  -2  13   7     4164.65     4018.21     46.76 o 
  -1  13   7     1161.79     1156.83     18.87 o 
   0  13   7      590.87      598.75     13.33 o 
   1  13   7     2947.40     3109.05     36.33 o 
   2  13   7     1144.88     1156.48     16.82 o 
   3  13   7        6.88       10.39      2.65 o 
   4  13   7     2909.11     2834.72     29.88 o 
   5  13   7      821.03      809.73     13.62 o 
   6  13   7      684.24      717.99     13.28 o 
   7  13   7      205.07      218.84      8.67 o 
   8  13   7     2718.20     2737.43     32.41 o 
   9  13   7      644.21      611.69     14.01 o 
  10  13   7        0.46        4.73      4.75 o 
  11  13   7     1062.53     1040.88     25.33 o 
  12  13   7     1730.34     1808.94     35.58 o 
  -6  14   7      207.77      207.84     11.90 o 
  -5  14   7     2938.42     2995.80     44.12 o 
  -4  14   7     1990.14     1905.51     28.23 o 
  -3  14   7      274.77      275.21      9.85 o 
  -2  14   7     1082.56     1064.21     18.50 o 
  -1  14   7     2602.41     2714.19     40.90 o 
   0  14   7      575.56      569.77     27.37 o 
   1  14   7     1112.14     1164.85     22.07 o 
   2  14   7     2286.00     2299.72     29.99 o 
   3  14   7     1296.79     1340.65     19.49 o 
   4  14   7       36.48       32.38      3.69 o 
   5  14   7      724.50      738.19     13.02 o 
   6  14   7      490.49      491.60     11.32 o 
   7  14   7      360.32      357.11     10.05 o 
   8  14   7      614.39      612.65     13.58 o 
   9  14   7     2320.19     2308.95     30.08 o 
  10  14   7      615.47      625.65     13.68 o 
  11  14   7       37.35       34.84      7.05 o 
  12  14   7      701.33      708.06     24.62 o 
  -5  15   7      258.35      282.94     15.99 o 
  -4  15   7     1992.03     2041.75     30.07 o 
  -3  15   7     1381.01     1404.67     22.88 o 
  -2  15   7       24.19       23.00      4.72 o 
  -1  15   7     1423.03     1467.45     27.70 o 
   0  15   7     2758.36     2848.64     44.28 o 
   1  15   7      325.17      358.39     12.29 o 
   2  15   7     1218.58     1261.62     20.09 o 
   3  15   7     2330.65     2356.96     29.13 o 
   4  15   7     2332.57     2252.71     28.86 o 
   5  15   7        0.25        2.22      3.08 o 
   6  15   7     2159.78     2092.64     27.71 o 
   7  15   7     2220.93     2151.32     27.45 o 
   8  15   7      779.43      770.16     15.47 o 
   9  15   7      738.68      754.94     19.16 o 
  10  15   7     1710.92     1660.17     25.50 o 
  11  15   7      466.69      472.53     16.02 o 
  -4  16   7      188.86      217.74     10.14 o 
  -3  16   7     1597.40     1656.97     29.44 o 
  -2  16   7      909.32      930.00     65.09 o 
  -1  16   7        4.34        5.17      4.72 o 
   0  16   7     1260.55     1372.48     27.88 o 
   1  16   7     2094.88     2103.99     32.42 o 
   2  16   7      588.94      597.64     13.40 o 
   3  16   7      602.04      655.79     13.58 o 
   4  16   7     2928.30     2945.71     35.61 o 
   5  16   7     1731.08     1700.49     26.55 o 
   6  16   7        4.13        4.04      3.56 o 
   7  16   7      853.54      864.47     17.49 o 
   8  16   7     1368.34     1364.99     21.65 o 
   9  16   7      512.17      501.16     13.29 o 
  10  16   7      519.38      515.78     14.07 o 
  -3  17   7      214.72      238.04     11.58 o 
  -2  17   7      508.68      498.34     15.35 o 
  -1  17   7     1150.45     1150.58     24.30 o 
   0  17   7        5.04       18.62      6.69 o 
   1  17   7     1194.90     1283.51     23.95 o 
   2  17   7     2044.58     2053.10     29.01 o 
   3  17   7      866.43      833.74     17.07 o 
   4  17   7      594.30      605.29     13.98 o 
   5  17   7     1544.11     1504.23     23.75 o 
   6  17   7      841.47      816.94     17.33 o 
   7  17   7       57.89       52.75      7.18 o 
   8  17   7     2296.27     2311.60     30.07 o 
   9  17   7     2144.71     2078.55     29.04 o 
  -1  18   7      228.05      197.24     10.76 o 
   0  18   7     1040.64     1141.42     24.54 o 
   1  18   7      127.22      139.15      9.24 o 
   2  18   7      478.47      508.13     13.30 o 
   3  18   7     1779.99     1789.76     27.70 o 
   4  18   7      273.08      277.08     10.57 o 
   5  18   7      639.73      646.24     15.22 o 
   6  18   7     1943.98     1893.53     28.69 o 
   7  18   7      410.27      379.85     13.45 o 
   8  18   7       27.72       27.52      4.93 o 
   2  19   7       20.15       17.40      4.98 o 
   3  19   7      554.55      571.43     14.93 o 
   4  19   7     1743.57     1738.04     45.46 o 
   5  19   7       59.94       58.12      6.75 o 
  -4 -15   8      175.96      181.93     10.12 o 
  -3 -15   8      289.17      259.29     10.93 o 
  -2 -15   8      825.14      929.34     21.93 o 
  -1 -15   8     1439.57     1512.46     25.72 o 
   0 -15   8       48.84       50.70      6.16 o 
   1 -15   8      474.80      524.12     14.45 o 
  -6 -14   8      158.25      144.44      9.73 o 
  -5 -14   8      977.84      935.12     19.63 o 
  -4 -14   8     1908.07     1909.14     28.72 o 
  -3 -14   8      640.57      666.48     15.54 o 
  -2 -14   8       49.20       35.12      6.38 o 
  -1 -14   8      479.02      541.68     16.10 o 
   0 -14   8     1867.50     1892.60     28.26 o 
   1 -14   8       51.40       51.99      6.12 o 
   2 -14   8      366.63      369.73     11.39 o 
   3 -14   8     3619.10     3775.74     47.53 o 
   4 -14   8       79.80      105.65      9.74 o 
  -8 -13   8       22.46       21.29      5.50 o 
  -7 -13   8     1294.05     1266.96     21.15 o 
  -6 -13   8     1590.08     1565.77     23.90 o 
  -5 -13   8      770.78      786.94     17.48 o 
  -4 -13   8      666.64      667.29     15.65 o 
  -3 -13   8     2496.34     2424.47     32.14 o 
  -2 -13   8      984.30      943.51     18.87 o 
  -1 -13   8       35.68       33.58      5.40 o 
   0 -13   8     2546.21     2595.11     32.74 o 
   1 -13   8     1758.53     1785.95     25.04 o 
   2 -13   8        9.33       10.52      4.22 o 
   3 -13   8      280.29      297.32      9.44 o 
   4 -13   8     2518.23     2650.00     41.39 o 
   5 -13   8       71.00       71.65     13.22 o 
  -8 -12   8      409.48      408.09     12.10 o 
  -7 -12   8      190.24      191.25      9.88 o 
  -6 -12   8     1399.36     1386.40     21.44 o 
  -5 -12   8      849.39      850.24     15.59 o 
  -4 -12   8       95.67       82.92      6.55 o 
  -3 -12   8      840.31      862.88     16.09 o 
  -2 -12   8     2680.75     2591.02     33.90 o 
  -1 -12   8       60.36       72.81      6.39 o 
   0 -12   8      317.82      292.36     11.04 o 
   1 -12   8     2411.66     2575.61     31.61 o 
   2 -12   8     1567.76     1532.00     23.50 o 
   3 -12   8       32.38       39.87      4.65 o 
   4 -12   8     1062.14     1106.30     17.72 o 
   5 -12   8     1672.45     1807.91     36.17 o 
   6 -12   8      382.76      394.38     14.08 o 
  -9 -11   8      503.39      477.69     15.60 o 
  -8 -11   8     1554.59     1523.96     22.56 o 
  -7 -11   8      210.03      229.26     10.12 o 
  -6 -11   8      428.30      446.42     11.85 o 
  -5 -11   8     1417.95     1425.86     27.26 o 
  -4 -11   8     1489.21     1525.86     28.89 o 
  -3 -11   8       46.88       51.72      5.27 o 
  -2 -11   8      930.94      969.18     17.98 o 
  -1 -11   8     1810.91     1795.30     25.73 o 
   0 -11   8      584.58      616.68     13.71 o 
   1 -11   8      525.80      502.34     11.55 o 
   2 -11   8     3041.60     3022.19     37.00 o 
   3 -11   8     1253.99     1290.25     19.30 o 
   4 -11   8       52.67       74.42      7.01 o 
   5 -11   8      400.78      428.35     18.17 o 
   6 -11   8     2438.26     2578.95     61.40 o 
   7 -11   8      585.55      586.75     18.01 o 
 -10 -10   8      826.78      792.16     34.76 o 
  -9 -10   8      269.03      250.78     14.65 o 
  -8 -10   8      291.48      274.31     10.51 o 
  -7 -10   8     1964.03     1924.97     26.21 o 
  -6 -10   8      710.79      708.41     14.47 o 
  -5 -10   8      293.62      307.75      9.71 o 
  -4 -10   8     2312.56     2295.58     27.17 o 
  -3 -10   8     1756.13     1735.53     20.98 o 
  -2 -10   8      117.86      116.03      7.18 o 
  -1 -10   8     1429.31     1398.94     21.47 o 
   0 -10   8     5912.12     5886.31     59.30 o 
   1 -10   8      709.65      726.65     13.59 o 
   2 -10   8      328.14      349.82      9.44 o 
   3 -10   8     1001.52     1024.42     16.40 o 
   4 -10   8      995.38     1010.36     16.42 o 
   5 -10   8       16.08       20.87      5.53 o 
   6 -10   8     1334.52     1392.36     35.01 o 
   7 -10   8     1954.89     2035.76     72.17 o 
   8 -10   8       27.77       20.32      7.51 o 
 -10  -9   8     1409.79     1418.23     33.46 o 
  -9  -9   8     1271.16     1226.39     23.85 o 
  -8  -9   8      240.18      242.05     10.36 o 
  -7  -9   8     1767.83     1750.30     23.14 o 
  -6  -9   8     4948.95     4916.43     49.60 o 
  -5  -9   8      418.96      410.99     10.46 o 
  -4  -9   8      150.84      153.07      7.79 o 
  -3  -9   8     1497.08     1508.01     19.78 o 
  -2  -9   8     2512.68     2469.54     27.67 o 
  -1  -9   8       80.15       65.36      5.35 o 
   0  -9   8     4070.78     4066.44     43.49 o 
   1  -9   8     3551.22     3589.33     36.65 o 
   2  -9   8      757.17      802.74     13.45 o 
   3  -9   8      137.57      177.45      6.98 o 
   4  -9   8     2736.46     2805.42     31.91 o 
   5  -9   8     1117.28     1102.30     19.61 o 
   6  -9   8        0.56       -0.80      4.76 o 
   7  -9   8     1656.12     1746.61     40.76 o 
   8  -9   8     2905.31     3016.79     50.60 o 
   9  -9   8      309.09      319.37     26.92 o 
 -11  -8   8      356.12      302.26     19.45 o 
 -10  -8   8      199.25      193.70     14.11 o 
  -9  -8   8     2728.25     2803.80     48.75 o 
  -8  -8   8     2872.09     2853.47     48.95 o 
  -7  -8   8       26.16       30.69      4.29 o 
  -6  -8   8     2875.35     2866.87     30.73 o 
  -5  -8   8     2353.14     2267.35     26.90 o 
  -4  -8   8      506.49      477.17     10.57 o 
  -3  -8   8      206.36      174.47      6.84 o 
  -2  -8   8     4806.30     4575.79     47.89 o 
  -1  -8   8     1153.74     1087.01     15.29 o 
   0  -8   8       85.85       84.57      4.98 o 
   1  -8   8     2521.29     2534.98     26.84 o 
   2  -8   8     2524.19     2514.60     27.79 o 
   3  -8   8      321.81      338.09      8.58 o 
   4  -8   8     1748.26     1792.02     24.59 o 
   5  -8   8     3115.35     3154.64     38.91 o 
   6  -8   8     1398.00     1436.49     33.81 o 
   7  -8   8       84.72       60.93     13.80 o 
   8  -8   8     1738.30     1858.29     43.00 o 
   9  -8   8     1718.07     1853.06     34.87 o 
  10  -8   8       14.69        9.91     12.25 o 
 -11  -7   8     1757.75     1730.39     32.29 o 
 -10  -7   8      470.07      470.67     18.84 o 
  -9  -7   8      437.84      423.61     17.66 o 
  -8  -7   8     2878.10     2913.00     42.95 o 
  -7  -7   8      903.46      885.59     14.91 o 
  -6  -7   8        2.20        3.57      3.06 o 
  -5  -7   8     4552.26     4407.20     41.04 o 
  -4  -7   8     7173.29     6895.19     61.21 o 
  -3  -7   8     1132.82     1072.14     15.48 o 
  -2  -7   8     1419.41     1546.84     20.67 o 
  -1  -7   8      895.61      821.92     12.19 o 
   0  -7   8     4773.82     4784.95     41.22 o 
   1  -7   8      513.77      553.29     10.58 o 
   2  -7   8     2705.29     2768.73     29.40 o 
   3  -7   8     1219.39     1203.58     16.60 o 
   4  -7   8      117.35      133.56      7.92 o 
   5  -7   8     1313.13     1362.89     20.83 o 
   6  -7   8     5314.32     5082.37     63.67 o 
   7  -7   8      868.98      872.49     26.18 o 
   8  -7   8       19.30       16.42      5.08 o 
   9  -7   8     1780.68     1830.24     50.59 o 
 -11  -6   8      530.54      543.36     14.59 o 
 -10  -6   8     3543.99     3563.62     39.87 o 
  -9  -6   8      214.51      228.37      9.74 o 
  -8  -6   8      113.72      112.66      7.41 o 
  -7  -6   8      769.76      744.69     13.72 o 
  -6  -6   8     1630.49     1668.46     19.26 o 
  -5  -6   8       60.32       59.56      4.27 o 
  -4  -6   8     2980.92     3068.64     30.22 o 
  -3  -6   8     1526.98     1527.21     18.10 o 
  -2  -6   8     2666.19     2899.07     29.79 o 
  -1  -6   8     3252.11     3456.08     33.58 o 
   0  -6   8     4021.32     3950.01     34.31 o 
   1  -6   8     1583.03     1632.80     15.78 o 
   2  -6   8       26.28       34.83      3.31 o 
   3  -6   8     1458.33     1392.12     16.78 o 
   4  -6   8     5819.36     5867.36     53.59 o 
   5  -6   8      856.33      841.52     15.37 o 
   6  -6   8     1033.85     1068.55     18.06 o 
   7  -6   8     3352.36     3263.24    109.30 o 
   8  -6   8      149.97      155.05     16.77 o 
   9  -6   8      161.24      134.47     18.54 o 
  10  -6   8     2183.00     2242.65     51.05 o 
 -11  -5   8        2.57        8.69      6.37 o 
 -10  -5   8      838.15      865.97     17.78 o 
  -9  -5   8     1318.72     1295.32     20.51 o 
  -8  -5   8      488.36      478.99     12.19 o 
  -7  -5   8       10.48       13.66      3.66 o 
  -6  -5   8      886.94      901.07     11.75 o 
  -5  -5   8     3923.00     4108.06     32.82 o 
  -4  -5   8      287.77      309.39      7.63 o 
  -3  -5   8     1223.56     1262.68     15.68 o 
  -2  -5   8     5185.56     5244.76     49.60 o 
  -1  -5   8      309.08      319.11      8.53 o 
   0  -5   8     4150.44     2107.36     57.16 o 
   2  -5   8    11149.67    11361.34     93.65 o 
   3  -5   8        2.82        9.66      4.29 o 
   4  -5   8     5970.47     5936.32     53.69 o 
   5  -5   8     4238.93     4315.38     47.69 o 
   6  -5   8      192.53      196.09      6.85 o 
   7  -5   8     1049.93     1029.80     20.63 o 
   8  -5   8     1627.40     1652.72     35.46 o 
   9  -5   8     1080.26     1012.90     58.73 o 
  10  -5   8      107.52       74.86     17.24 o 
  11  -5   8     1985.63     1948.31     47.99 o 
 -12  -4   8     1218.70     1185.29     24.75 o 
 -11  -4   8      623.78      603.13     16.21 o 
 -10  -4   8       74.24       66.52      6.74 o 
  -9  -4   8     1486.24     1446.12     22.80 o 
  -8  -4   8     2755.44     2653.34     30.92 o 
  -7  -4   8      561.97      591.03     11.30 o 
  -6  -4   8      661.82      732.55     12.07 o 
  -5  -4   8     4177.46     4284.52     35.54 o 
  -4  -4   8     7905.27     8131.64     64.16 o 
  -3  -4   8     1253.60     1168.04     19.42 o 
  -2  -4   8     2370.84     2338.00     31.26 o 
  -1  -4   8     7092.92     7172.56     77.23 o 
   0  -4   8     1259.17     1171.45     25.39 o 
   4  -4   8      730.76      767.02     10.88 o 
   5  -4   8     5321.01     5518.06     73.99 o 
   6  -4   8     2016.92     2126.93     28.82 o 
   7  -4   8      491.92      452.15     14.30 o 
   8  -4   8      876.84      921.27     38.56 o 
   9  -4   8     3704.38     1738.10    279.60 o 
  10  -4   8      670.61      672.67     25.14 o 
  11  -4   8      126.15       94.84     19.85 o 
 -12  -3   8      155.38      148.88     11.53 o 
 -11  -3   8     1597.92     1598.89     25.38 o 
 -10  -3   8     1324.10     1342.49     22.40 o 
  -9  -3   8        2.16       -1.80      4.03 o 
  -8  -3   8     3261.47     3206.74     37.75 o 
  -7  -3   8     2207.56     2185.95     26.19 o 
  -6  -3   8      923.47      920.10     13.74 o 
  -5  -3   8     1491.17     1493.56     16.62 o 
  -4  -3   8    12682.55    12808.32    102.25 o 
  -3  -3   8     1890.85     1859.83     23.29 o 
  -2  -3   8      917.70      975.19     19.57 o 
  -1  -3   8     4498.48     4354.99     50.54 o 
   0  -3   8     3503.80     3480.93     45.86 o 
   1  -3   8     1389.34     1496.65     21.36 o 
   2  -3   8     1283.32     1221.19     20.00 o 
   3  -3   8     4279.48     4398.24     63.95 o 
   4  -3   8      556.72      621.52     15.10 o 
   5  -3   8     1021.80      951.45     13.91 o 
   6  -3   8     4562.23     4474.92     46.44 o 
   7  -3   8     3552.53     3541.04     42.28 o 
   8  -3   8      524.20      513.07     15.55 o 
   9  -3   8     1297.52     1285.63     53.79 o 
  10  -3   8     4498.94     4490.18     86.28 o 
  11  -3   8     1411.43     1413.67     36.56 o 
  12  -3   8      118.67       91.98     33.58 o 
 -12  -2   8      636.48      608.08     27.37 o 
 -11  -2   8      268.53      250.15     10.43 o 
 -10  -2   8     2241.43     2167.37     28.14 o 
  -9  -2   8     1072.99     1106.28     18.21 o 
  -8  -2   8        7.39       12.14      3.86 o 
  -7  -2   8     1740.28     1714.08     22.24 o 
  -6  -2   8     2774.85     2813.26     27.92 o 
  -5  -2   8     1507.93     1527.29     17.85 o 
  -4  -2   8     4373.80     4435.83     42.11 o 
  -3  -2   8     4233.21     4164.96     47.20 o 
  -2  -2   8      396.67      415.88     13.54 o 
  -1  -2   8      230.16      222.04      8.45 o 
   0  -2   8     5782.15     5632.19     68.29 o 
   1  -2   8     5675.87     5674.78     57.79 o 
   2  -2   8     2087.83     2076.27     24.10 o 
   3  -2   8      833.99      886.14     14.65 o 
   4  -2   8     3350.70     3326.63     61.59 o 
   5  -2   8     1227.06     1206.51     23.46 o 
   6  -2   8      132.86      141.90      6.63 o 
   7  -2   8     3739.35     3885.19     50.52 o 
   8  -2   8     2714.89     2735.32     45.73 o 
   9  -2   8     1376.69     1315.65     59.70 o 
  10  -2   8      989.29     1041.84     23.55 o 
  11  -2   8     3973.62     4010.80     62.59 o 
  12  -2   8      216.75      183.73     57.48 o 
  13  -2   8      296.31      238.52     65.19 o 
 -12  -1   8     1469.42     1391.81     29.12 o 
 -11  -1   8      235.54      226.99     12.20 o 
 -10  -1   8      875.36      920.17     20.61 o 
  -9  -1   8     3114.51     3073.61     34.69 o 
  -8  -1   8     3202.62     3149.01     36.11 o 
  -7  -1   8       59.77       67.81      5.51 o 
  -6  -1   8     6736.54     6784.86     56.08 o 
  -5  -1   8     4720.55     4777.52     38.98 o 
  -4  -1   8     1218.64     1278.64     16.44 o 
  -3  -1   8     2458.36     2645.53     37.82 o 
  -2  -1   8     4828.28     4919.04     54.21 o 
  -1  -1   8     1623.50     1657.81     26.17 o 
   0  -1   8     1225.65     1288.78     21.54 o 
   1  -1   8     6438.06     6483.64     76.66 o 
   2  -1   8     3024.46     3224.45     50.44 o 
   3  -1   8      928.26      923.07     14.46 o 
   4  -1   8     1449.63     1395.27     24.17 o 
   5  -1   8     5711.17     5700.42     74.72 o 
   6  -1   8     2030.38     2052.61     24.11 o 
   7  -1   8      108.12      113.53      7.80 o 
   8  -1   8     1449.52     1539.85     26.54 o 
   9  -1   8     2924.58     2863.78     77.13 o 
  10  -1   8      313.04      273.24     23.51 o 
  11  -1   8     1727.69     1750.32     37.14 o 
  12  -1   8     1914.80     1916.30     43.29 o 
  13  -1   8      484.81      131.00     46.19 o 
 -12   0   8     1078.85     1073.93     24.86 o 
 -11   0   8     2188.50     2225.74     51.45 o 
 -10   0   8      898.04      900.48     24.25 o 
  -9   0   8      137.26      155.28      6.85 o 
  -8   0   8     3566.49     3542.70     34.18 o 
  -7   0   8     2734.54     2853.92     28.53 o 
  -6   0   8       19.51       21.33      3.23 o 
  -5   0   8     3069.55     3186.58     28.17 o 
  -4   0   8     6061.09     6234.46     58.96 o 
  -3   0   8     1153.89     1204.40     16.91 o 
  -2   0   8     7376.99     7860.85     89.46 o 
  -1   0   8     6170.93     6138.62     73.89 o 
   0   0   8     2487.23     2500.49     34.61 o 
   1   0   8        5.85        3.88      2.66 o 
   2   0   8     4020.53     3857.98     44.58 o 
   3   0   8     6250.95     6452.20    128.04 o 
   4   0   8      347.05      335.32     10.86 o 
   5   0   8     3869.89     3935.34     44.00 o 
   6   0   8     4940.26     4894.81     53.74 o 
   7   0   8     1148.51     1153.26     18.12 o 
   8   0   8      105.43       99.12      7.81 o 
   9   0   8     2189.32     2089.26     29.39 o 
  10   0   8     1751.36     1734.76     27.75 o 
  11   0   8       29.26       18.24      5.82 o 
  12   0   8      868.90      805.80     25.07 o 
  13   0   8     2404.44     2515.68     54.20 o 
 -12   1   8       41.26       39.08     10.29 o 
 -11   1   8     1383.55     1366.66     24.83 o 
 -10   1   8     2180.77     2179.95     28.61 o 
  -9   1   8     1098.44     1096.25     17.29 o 
  -8   1   8      297.04      325.53      7.94 o 
  -7   1   8     1902.97     1986.05     19.32 o 
  -6   1   8       63.31       72.76      4.02 o 
  -5   1   8       21.53       39.59      3.22 o 
  -4   1   8     3955.37     3984.40     41.85 o 
  -3   1   8     5879.82     6025.35     63.11 o 
  -2   1   8     2438.00     2647.64     35.93 o 
  -1   1   8     5912.95     6216.16    113.00 o 
   0   1   8     8711.12     8716.32    123.53 o 
   1   1   8     7511.81     7816.61    137.76 o 
   2   1   8     1374.82     1523.38     26.60 o 
   3   1   8    11686.82    12204.38    201.88 o 
   4   1   8    10490.11    11250.36    165.73 o 
   5   1   8     1584.26     1716.21     38.53 o 
   6   1   8     1766.68     1827.86     25.01 o 
   7   1   8    17764.70    17303.06    168.98 o 
   8   1   8      103.64      145.39      9.15 o 
   9   1   8     1050.87     1062.13     19.48 o 
  10   1   8     1217.28     1200.76     23.77 o 
  11   1   8     1330.72     1350.82     34.36 o 
  12   1   8        0.28        0.99      3.57 o 
  13   1   8     1102.33     1121.91     27.53 o 
 -11   2   8        0.19        1.12      4.49 o 
 -10   2   8     2645.58     2648.32     32.33 o 
  -9   2   8     1827.42     1826.60     23.35 o 
  -8   2   8      177.76      167.38      6.92 o 
  -7   2   8     1570.91     1631.32     18.26 o 
  -6   2   8     5333.34     5190.61     39.01 o 
  -5   2   8     4612.69     4600.87     36.82 o 
  -4   2   8       67.51       84.82      4.54 o 
  -3   2   8     1829.71     1928.02     25.48 o 
  -2   2   8     6278.00     6409.73     72.94 o 
  -1   2   8     5483.79     6091.91     73.67 o 
   0   2   8    12297.25    13131.41    313.30 o 
   1   2   8    17260.32    17368.03    367.94 o 
   2   2   8     3437.36     3482.14     53.91 o 
   3   2   8      166.15      157.20      9.75 o 
   4   2   8     7179.84     7164.81     93.64 o 
   5   2   8     6150.36     6083.31     95.92 o 
   6   2   8        3.78        8.12      3.43 o 
   7   2   8     3480.31     3672.53     60.26 o 
   8   2   8     7577.20     7891.04     80.83 o 
   9   2   8      200.07      228.14      7.99 o 
  10   2   8      365.50      404.61     12.31 o 
  11   2   8     3008.98     3101.24     65.77 o 
  12   2   8      995.95     1054.76     20.80 o 
  13   2   8       55.21       56.44      8.10 o 
  14   2   8      574.29      575.05     19.11 o 
 -11   3   8      555.26      538.94     12.89 o 
 -10   3   8        2.20        1.70      4.11 o 
  -9   3   8     1486.09     1523.32     20.86 o 
  -8   3   8     2024.81     1978.52     23.99 o 
  -7   3   8      298.88      302.27      8.50 o 
  -6   3   8     7150.38     7135.28     60.99 o 
  -5   3   8     1772.48     1769.74     20.29 o 
  -4   3   8     4476.49     4574.11     38.75 o 
  -3   3   8      571.94      625.14     11.64 o 
  -2   3   8     3486.89     3613.03     40.74 o 
  -1   3   8     8184.26     8421.94    110.93 o 
   0   3   8       52.25       71.89      6.73 o 
   1   3   8     5334.02     5567.08     96.30 o 
   2   3   8     5808.67     5754.31    151.21 o 
   3   3   8       87.32       56.51      6.48 o 
   4   3   8      152.36      123.73      9.10 o 
   5   3   8     4944.15     4874.04     78.94 o 
   6   3   8      887.42      941.97     13.43 o 
   7   3   8      755.87      798.46     13.05 o 
   8   3   8     6957.17     7191.86     61.44 o 
   9   3   8     4490.37     4451.86     54.82 o 
  10   3   8      847.52      781.79     17.47 o 
  11   3   8      223.88      218.15     11.97 o 
  12   3   8     2404.28     2390.63     35.47 o 
  13   3   8     1583.41     1566.16     28.64 o 
  14   3   8       20.49       20.91      5.62 o 
 -11   4   8     1116.18     1111.33     26.04 o 
 -10   4   8     1368.09     1365.01     28.15 o 
  -9   4   8       94.67       84.65      6.03 o 
  -8   4   8     2005.91     1958.28     25.37 o 
  -7   4   8     2063.12     2148.70     26.43 o 
  -6   4   8      623.42      633.59     12.12 o 
  -5   4   8     2836.28     2808.47     28.00 o 
  -4   4   8     4499.66     4464.58     42.96 o 
  -3   4   8     1884.73     1995.32     27.31 o 
  -2   4   8     1114.07     1127.18     17.85 o 
  -1   4   8     4979.21     5085.37     65.54 o 
   0   4   8     8339.39     8778.32    115.13 o 
   1   4   8      597.74      622.99     14.18 o 
   2   4   8     1103.23     1013.69     24.40 o 
   3   4   8     6441.25     6551.99    117.67 o 
   4   4   8     3642.86     4003.11     50.46 o 
   5   4   8     1169.91     1221.78     22.97 o 
   6   4   8     5284.31     5443.44     73.70 o 
   7   4   8     4125.67     4287.08     36.43 o 
   8   4   8     1545.08     1561.02     18.83 o 
   9   4   8     1076.86     1086.25     15.68 o 
  10   4   8     2305.75     2251.80     35.68 o 
  11   4   8      565.13      552.42     24.10 o 
  12   4   8      253.90      245.55     11.90 o 
  13   4   8     2427.85     2405.96     35.84 o 
  14   4   8     1194.57     1157.94     23.47 o 
 -11   5   8      726.31      741.46     20.77 o 
 -10   5   8     1975.69     1943.71     34.59 o 
  -9   5   8     2572.44     2635.80     36.36 o 
  -8   5   8       55.61       64.99      6.58 o 
  -7   5   8     1881.90     1935.44     23.83 o 
  -6   5   8     2291.73     2343.55     26.92 o 
  -5   5   8      455.77      488.12      9.92 o 
  -4   5   8     1756.80     1889.03     22.55 o 
  -3   5   8     7401.46     7989.97    100.74 o 
  -2   5   8     1932.40     1938.98     23.20 o 
  -1   5   8     2362.65     2508.91     26.75 o 
   0   5   8    11899.00    12096.39    142.29 o 
   1   5   8     6652.59     6876.19    129.65 o 
   2   5   8      191.85      200.09     14.83 o 
   3   5   8     2333.70     2471.57     59.12 o 
   4   5   8     7006.70     7349.91     83.78 o 
   5   5   8     2301.99     2303.76     28.96 o 
   6   5   8      483.92      522.78      9.23 o 
   7   5   8     4271.79     4493.21     40.60 o 
   8   5   8     3613.29     3756.85     37.25 o 
   9   5   8       97.22       97.96      5.66 o 
  10   5   8      731.94      755.38     13.43 o 
  11   5   8     1899.46     1921.62     28.98 o 
  12   5   8      340.36      337.16     12.28 o 
  13   5   8      524.28      526.92     15.65 o 
  14   5   8     2622.66     2666.18     39.71 o 
 -10   6   8      930.30      944.94     20.36 o 
  -9   6   8     2981.29     2972.47     39.50 o 
  -8   6   8     1081.73     1003.17     19.35 o 
  -7   6   8      115.13      124.50      7.63 o 
  -6   6   8     2664.93     2721.83     33.96 o 
  -5   6   8     2735.93     2756.61     37.54 o 
  -4   6   8     1479.17     1388.46     17.22 o 
  -3   6   8     3469.99     3608.52     36.12 o 
  -2   6   8     7927.43     7711.80    105.34 o 
  -1   6   8      307.30      306.69      7.03 o 
   0   6   8      738.91      814.28     21.28 o 
   1   6   8     4168.50     4339.25     60.40 o 
   2   6   8     5234.16     5329.75     72.26 o 
   3   6   8        7.56       10.32      2.64 o 
   4   6   8     2314.73     2345.65     32.34 o 
   5   6   8     7388.03     7756.57     67.09 o 
   6   6   8     1717.15     1844.59     19.03 o 
   7   6   8     1436.89     1440.71     16.07 o 
   8   6   8     4294.37     4525.77     37.96 o 
   9   6   8     1715.83     1768.80     23.55 o 
  10   6   8      238.61      242.48      9.36 o 
  11   6   8     2954.57     3027.35     35.76 o 
  12   6   8     3573.37     3608.24     46.55 o 
  13   6   8      245.93      254.20     12.32 o 
  14   6   8      651.67      655.46     17.99 o 
 -10   7   8      178.40      160.55     10.20 o 
  -9   7   8     1003.29      989.59     20.90 o 
  -8   7   8     1746.58     1699.55     27.72 o 
  -7   7   8      854.57      819.61     16.43 o 
  -6   7   8      129.71      124.46      7.19 o 
  -5   7   8     3721.42     3618.61     40.77 o 
  -4   7   8     3718.66     3640.06     39.97 o 
  -3   7   8       35.04       41.65      4.12 o 
  -2   7   8     5281.07     5212.05     51.66 o 
  -1   7   8     1540.24     1447.13     21.22 o 
   0   7   8      103.51      108.48      9.95 o 
   1   7   8      768.61      785.73     14.76 o 
   2   7   8     6269.27     6483.59     72.56 o 
   3   7   8     5810.10     5962.64     67.81 o 
   4   7   8      648.27      682.26     11.56 o 
   5   7   8     4328.59     4491.87     42.95 o 
   6   7   8     4699.59     4877.18     36.49 o 
   7   7   8      865.68      873.13     11.42 o 
   8   7   8      345.83      332.46      8.29 o 
   9   7   8     3025.79     3026.36     30.08 o 
  10   7   8     2226.11     2262.31     37.63 o 
  11   7   8        6.91       10.88      4.02 o 
  12   7   8     3249.07     3259.00     46.00 o 
  13   7   8     1462.95     1449.37     24.48 o 
  14   7   8      112.02      122.34      9.48 o 
 -10   8   8     1406.75     1342.87     30.66 o 
  -9   8   8       96.16       91.39      6.99 o 
  -8   8   8     1063.20     1058.91     20.11 o 
  -7   8   8     2256.44     2268.31     32.34 o 
  -6   8   8      574.63      576.63     13.50 o 
  -5   8   8     1045.14     1012.12     17.83 o 
  -4   8   8     4787.77     4720.60     53.31 o 
  -3   8   8     5927.74     6094.74     65.18 o 
  -2   8   8      750.32      797.19     12.70 o 
  -1   8   8     6244.04     5999.87    117.10 o 
   0   8   8     4845.22     5161.78     57.59 o 
   1   8   8     1097.93     1282.71     19.56 o 
   2   8   8      707.22      652.28     11.03 o 
   3   8   8     3580.72     3869.41     39.05 o 
   4   8   8     5635.49     5777.02     61.45 o 
   5   8   8       45.17       63.25      4.71 o 
   6   8   8     6006.36     6240.02     48.11 o 
   7   8   8     3684.12     3818.30     30.58 o 
   8   8   8      922.82      925.82     13.82 o 
   9   8   8     1507.28     1513.22     19.19 o 
  10   8   8     2504.62     2523.32     32.34 o 
  11   8   8      833.62      812.43     16.50 o 
  12   8   8       33.82       55.67      6.92 o 
  13   8   8     1499.92     1532.39     25.47 o 
  14   8   8      766.55      794.17     18.03 o 
  -9   9   8     1186.05     1184.44     27.73 o 
  -8   9   8        4.60        5.27      5.89 o 
  -7   9   8      700.38      700.41     21.86 o 
  -6   9   8     3210.05     3152.20     46.65 o 
  -5   9   8     1015.18      996.63     16.87 o 
  -4   9   8       19.59       31.02      3.97 o 
  -3   9   8     2776.03     2923.24     35.07 o 
  -2   9   8     7461.88     7259.96     70.42 o 
  -1   9   8       11.57       31.13      3.37 o 
   0   9   8     1342.71     1254.10     17.32 o 
   1   9   8      440.64      444.32     10.52 o 
   2   9   8     6462.77     6418.38     62.09 o 
   3   9   8     1509.28     1505.88     17.64 o 
   4   9   8     3849.92     3939.98     40.89 o 
   5   9   8      791.44      800.77     12.62 o 
   6   9   8      767.57      803.49     11.38 o 
   7   9   8     2191.06     2435.28     21.91 o 
   8   9   8     3577.96     3528.28     34.45 o 
   9   9   8      331.21      332.17      8.50 o 
  10   9   8     1371.67     1339.02     19.80 o 
  11   9   8     2409.37     2392.30     29.76 o 
  12   9   8      844.55      830.05     16.24 o 
  13   9   8       80.00       79.92      7.53 o 
  -9  10   8     2060.21     2079.91     41.15 o 
  -8  10   8     1155.21     1096.99     25.63 o 
  -7  10   8        7.90        7.86      6.83 o 
  -6  10   8      776.92      737.83     18.67 o 
  -5  10   8     3048.26     2965.38     43.36 o 
  -4  10   8     1646.80     1646.03     27.67 o 
  -3  10   8      749.44      727.22     14.01 o 
  -2  10   8     1622.20     1827.38     21.69 o 
  -1  10   8     4019.39     3706.09     35.49 o 
   0  10   8       97.46      114.59      5.32 o 
   1  10   8     6439.95     6407.84     58.00 o 
   2  10   8    12971.54    13091.21    111.42 o 
   3  10   8     3034.43     2989.63     32.42 o 
   4  10   8     1001.88     1111.64     14.00 o 
   5  10   8     3921.97     3954.55     38.77 o 
   6  10   8     2238.92     2074.58     22.80 o 
   7  10   8      517.05      459.80      9.10 o 
   8  10   8     1915.45     2017.40     20.00 o 
   9  10   8     2619.21     2650.68     28.41 o 
  10  10   8      678.95      671.60     12.32 o 
  11  10   8      974.40      996.64     16.23 o 
  12  10   8      866.21      867.89     16.54 o 
  13  10   8     1193.85     1209.96     30.11 o 
  -8  11   8     1446.85     1428.75     30.16 o 
  -7  11   8      986.50      909.26     22.49 o 
  -6  11   8      423.87      440.02     14.59 o 
  -5  11   8     1442.39     1415.76     26.19 o 
  -4  11   8     2605.54     2490.04     37.19 o 
  -3  11   8      411.97      429.29     10.79 o 
  -2  11   8      662.32      696.95     13.42 o 
  -1  11   8     2640.74     2664.84     34.86 o 
   0  11   8     5185.24     5145.43     50.70 o 
   1  11   8      540.02      548.96      9.73 o 
   2  11   8     2178.08     2196.55     24.64 o 
   3  11   8     9115.44     9006.73     76.65 o 
   4  11   8     2084.48     2060.85     21.65 o 
   5  11   8     2446.37     2363.50     24.27 o 
   6  11   8     5414.03     5252.72     50.05 o 
   7  11   8     2019.99     2074.21     23.69 o 
   8  11   8       29.40       37.32      4.07 o 
   9  11   8      852.47      849.76     18.32 o 
  10  11   8     1009.63     1057.01     27.41 o 
  11  11   8      357.41      365.52     12.10 o 
  12  11   8      758.85      752.10     17.46 o 
  13  11   8     1305.30     1336.63     26.67 o 
  -7  12   8     1749.60     1664.72     38.04 o 
  -6  12   8      939.77      870.90     22.58 o 
  -5  12   8        8.17       13.58      5.42 o 
  -4  12   8     1101.42     1113.61     20.06 o 
  -3  12   8     2196.42     2195.09     29.35 o 
  -2  12   8      538.13      557.88     11.30 o 
  -1  12   8      490.62      515.95     10.59 o 
   0  12   8     2663.06     2578.98     30.40 o 
   1  12   8      476.43      463.50      8.46 o 
   2  12   8      208.02      184.11      6.41 o 
   3  12   8      206.80      210.96      6.67 o 
   4  12   8     2713.67     2735.68     29.19 o 
   5  12   8      765.48      777.24     11.46 o 
   6  12   8     2547.36     2603.10     29.48 o 
   7  12   8     3365.77     3346.86     36.36 o 
   8  12   8     2412.14     2502.05     31.93 o 
   9  12   8       36.07       38.46      4.95 o 
  10  12   8     1487.88     1524.92     24.11 o 
  11  12   8     2785.07     2718.85     44.46 o 
  12  12   8       26.29       30.23      7.80 o 
  13  12   8     1095.70     1071.01     26.55 o 
  -7  13   8      279.89      323.85     14.81 o 
  -6  13   8     1041.61     1030.66     23.51 o 
  -5  13   8      539.01      540.61     13.93 o 
  -4  13   8        0.06        2.39      3.96 o 
  -3  13   8     1449.62     1476.52     21.07 o 
  -2  13   8     4211.78     4153.43     49.07 o 
  -1  13   8      764.15      790.31     14.77 o 
   0  13   8      416.22      414.40      9.86 o 
   1  13   8     1680.26     1724.13     24.08 o 
   2  13   8     2275.06     2373.97     28.86 o 
   3  13   8       12.40       15.06      3.05 o 
   4  13   8      580.22      619.48     11.42 o 
   5  13   8     2257.93     2277.60     26.52 o 
   6  13   8      510.70      497.95     11.18 o 
   7  13   8     1247.10     1250.33     19.05 o 
   8  13   8     2178.40     2168.45     25.80 o 
   9  13   8     1636.10     1592.85     26.79 o 
  10  13   8      187.41      182.77      9.79 o 
  11  13   8     2107.35     2097.30     37.96 o 
  12  13   8     1843.77     1752.31     34.88 o 
  -6  14   8      644.86      648.12     16.28 o 
  -5  14   8     1701.41     1699.95     27.09 o 
  -4  14   8     2026.14     2138.09     31.60 o 
  -3  14   8       29.99       39.94      5.53 o 
  -2  14   8     1786.33     1876.54     27.73 o 
  -1  14   8     2887.20     2820.99     42.41 o 
   0  14   8      448.54      418.82     11.47 o 
   1  14   8     2027.46     2013.58     28.40 o 
   2  14   8     4164.60     4077.49     47.06 o 
   3  14   8     2113.61     2193.12     27.48 o 
   4  14   8       57.66       60.01      4.56 o 
   5  14   8      652.26      685.06     17.44 o 
   6  14   8     3323.34     3198.90     35.06 o 
   7  14   8       58.85       54.20      5.43 o 
   8  14   8     1273.32     1213.31     19.74 o 
   9  14   8     1350.59     1329.21     21.63 o 
  10  14   8      248.49      256.25     11.59 o 
  11  14   8       27.47       29.28      6.09 o 
  12  14   8      885.31      913.23     24.77 o 
  -5  15   8      303.30      299.48     12.13 o 
  -4  15   8     2449.85     2470.16     35.38 o 
  -3  15   8     2262.42     2365.84     33.47 o 
  -2  15   8       19.38       23.61      6.85 o 
  -1  15   8     1494.56     1569.42     30.04 o 
   0  15   8     3173.06     3248.35     50.45 o 
   1  15   8        9.67        8.40      3.91 o 
   2  15   8     1625.01     1631.68     37.57 o 
   3  15   8     1390.17     1453.75     21.44 o 
   4  15   8      930.88      926.73     13.95 o 
   5  15   8        0.89        3.58      3.19 o 
   6  15   8     1260.24     1243.51     20.93 o 
   7  15   8     2182.66     2162.11     27.67 o 
   8  15   8       20.46       14.13      4.79 o 
   9  15   8      318.45      314.05     11.48 o 
  10  15   8      830.96      854.38     19.49 o 
  11  15   8      736.34      680.72     17.05 o 
  -4  16   8      546.37      554.76     14.95 o 
  -3  16   8     1152.56     1168.88     23.83 o 
  -2  16   8      951.57     1049.12     23.98 o 
  -1  16   8       41.77       44.75      7.18 o 
   0  16   8     1832.91     1862.70     37.66 o 
   1  16   8     1429.55     1468.35     22.96 o 
   2  16   8      158.28      157.49      8.31 o 
   3  16   8      789.10      761.00     16.10 o 
   4  16   8     2153.61     2188.29     29.16 o 
   5  16   8      595.73      570.61     13.80 o 
   6  16   8      217.30      222.67      8.61 o 
   7  16   8     2552.90     2511.00     30.82 o 
   8  16   8     2520.58     2466.19     31.38 o 
   9  16   8      195.47      208.46     10.50 o 
  10  16   8      324.19      342.03     13.24 o 
  -2  17   8      573.48      590.02     17.63 o 
  -1  17   8      797.26      817.23     20.73 o 
   0  17   8      125.18      152.32     12.42 o 
   1  17   8     1636.34     1632.23     25.11 o 
   2  17   8     2076.70     2025.64     29.37 o 
   3  17   8     1193.21     1149.72     20.89 o 
   4  17   8      646.54      659.62     14.75 o 
   5  17   8     2520.70     2510.33     40.88 o 
   6  17   8      911.11      843.30     17.75 o 
   7  17   8       29.85       33.93      5.08 o 
   8  17   8     1819.51     1798.40     31.84 o 
   9  17   8     1464.18     1456.60     23.59 o 
  -1  18   8      151.62      145.02     10.28 o 
   0  18   8      950.08      898.54     22.20 o 
   1  18   8        7.02        7.96      4.78 o 
   2  18   8     1010.62      984.81     19.17 o 
   3  18   8     1894.84     1921.73     29.48 o 
   4  18   8      227.01      229.45     10.88 o 
   5  18   8      603.63      593.59     14.92 o 
   6  18   8     1672.76     1618.86     26.23 o 
   7  18   8       58.09       58.16      7.15 o 
   8  18   8      181.28      153.09      8.27 o 
   2  19   8       62.73       64.78      6.74 o 
   3  19   8      553.27      535.18     14.55 o 
   4  19   8     1115.21     1110.77     22.03 o 
   5  19   8       17.46       11.10      5.34 o 
  -2 -15   9      787.94      830.19     17.48 o 
  -1 -15   9     1062.42     1091.60     21.91 o 
  -5 -14   9     1293.21     1242.93     21.91 o 
  -4 -14   9     1974.89     1962.30     27.95 o 
  -3 -14   9      382.05      351.89     11.65 o 
  -2 -14   9      709.26      755.02     19.66 o 
  -1 -14   9     1694.22     1783.15     28.51 o 
   0 -14   9     1423.58     1507.20     25.27 o 
   1 -14   9       68.42       63.72      6.70 o 
   2 -14   9      360.56      429.57     12.29 o 
   3 -14   9     2018.99     2182.77     28.98 o 
  -7 -13   9     1359.69     1371.93     24.73 o 
  -6 -13   9      706.99      734.18     16.66 o 
  -5 -13   9       76.50       69.82      6.98 o 
  -4 -13   9      904.07      903.06     17.60 o 
  -3 -13   9     1959.74     1930.05     26.62 o 
  -2 -13   9      554.62      555.98     13.76 o 
  -1 -13   9      300.18      303.09     10.69 o 
   0 -13   9     1212.58     1180.33     20.41 o 
   1 -13   9      605.40      645.32     15.48 o 
   2 -13   9       21.35       19.40      4.72 o 
   3 -13   9     1076.90     1203.88     19.74 o 
   4 -13   9     1683.44     1744.32     27.71 o 
  -8 -12   9      203.42      224.40     10.63 o 
  -7 -12   9      146.40      145.30      8.22 o 
  -6 -12   9     1713.39     1700.15     23.45 o 
  -5 -12   9     1426.97     1353.51     22.06 o 
  -4 -12   9       74.21       61.31      5.82 o 
  -3 -12   9     1311.87     1321.00     19.84 o 
  -2 -12   9     1342.79     1319.89     21.17 o 
  -1 -12   9      206.73      169.58      8.37 o 
   0 -12   9      496.89      493.35     12.63 o 
   1 -12   9     2338.07     2280.07     30.66 o 
   2 -12   9      988.10     1013.39     25.82 o 
   3 -12   9       44.48       48.16      5.91 o 
   4 -12   9     1451.60     1494.29     37.93 o 
   5 -12   9      963.99      961.47     22.98 o 
   6 -12   9       81.63       63.48     26.38 o 
  -9 -11   9      309.09      337.55     15.39 o 
  -8 -11   9      943.48      935.20     20.24 o 
  -7 -11   9      560.47      561.96     13.32 o 
  -6 -11   9      137.22      132.49      7.48 o 
  -5 -11   9     1993.73     1961.97     24.68 o 
  -4 -11   9     1482.67     1444.22     20.88 o 
  -3 -11   9       10.01        9.21      3.85 o 
  -2 -11   9     1211.98     1227.29     19.82 o 
  -1 -11   9     2135.97     2147.97     32.34 o 
   0 -11   9      912.71      882.54     15.87 o 
   1 -11   9      859.92      807.10     15.47 o 
   2 -11   9     1567.95     1624.82     24.92 o 
   3 -11   9     1022.97     1056.07     17.81 o 
   4 -11   9       29.78       37.96      4.87 o 
   5 -11   9     1361.13     1488.38     24.91 o 
   6 -11   9      935.16      937.70     29.51 o 
   7 -11   9      257.08      260.89     36.53 o 
  -9 -10   9       39.54       32.73      7.03 o 
  -8 -10   9     1064.70     1062.91     19.96 o 
  -7 -10   9     1550.44     1572.57     22.45 o 
  -6 -10   9      486.95      493.81     11.86 o 
  -5 -10   9      377.03      389.18     10.19 o 
  -4 -10   9     1576.89     1598.09     20.88 o 
  -3 -10   9     1332.33     1345.54     17.44 o 
  -2 -10   9        1.17       -0.01      2.96 o 
  -1 -10   9     2216.33     2241.92     27.82 o 
   0 -10   9     3185.76     3282.87     35.91 o 
   1 -10   9      668.47      652.91     15.97 o 
   2 -10   9      648.40      683.39     14.65 o 
   3 -10   9     2583.17     2663.82     31.87 o 
   4 -10   9     2208.51     2258.94     28.58 o 
   5 -10   9       21.23       29.67      5.74 o 
   6 -10   9     1525.09     1565.40     38.70 o 
   7 -10   9     1956.52     2092.99     47.68 o 
   8 -10   9      243.35      262.28     18.56 o 
 -10  -9   9     1079.79     1049.61     31.98 o 
  -9  -9   9     1078.01     1040.47     24.75 o 
  -8  -9   9       22.24       27.73      6.15 o 
  -7  -9   9     1171.40     1140.66     18.40 o 
  -6  -9   9     2390.34     2325.77     27.65 o 
  -5  -9   9      447.36      413.87     10.42 o 
  -4  -9   9      524.40      523.42     11.01 o 
  -3  -9   9     2012.80     2002.49     22.40 o 
  -2  -9   9      837.07      832.10     13.43 o 
  -1  -9   9       22.74       13.92      3.26 o 
   0  -9   9     2491.07     2536.37     29.30 o 
   1  -9   9     3841.99     3820.98     39.36 o 
   2  -9   9      827.20      820.70     14.33 o 
   3  -9   9      780.13      777.73     13.97 o 
   4  -9   9     1466.14     1500.80     31.52 o 
   5  -9   9     1006.71     1078.54     20.14 o 
   6  -9   9       67.98       68.61     10.03 o 
   7  -9   9     1676.62     1804.58     42.76 o 
   8  -9   9     1904.87     2077.86     46.33 o 
   9  -9   9      204.64      234.95     29.57 o 
 -10  -8   9      414.88      405.13     18.81 o 
  -9  -8   9     1675.99     1614.80     35.42 o 
  -8  -8   9     1639.28     1652.65     30.72 o 
  -7  -8   9      138.71      137.83      6.98 o 
  -6  -8   9     3754.48     3704.07     37.64 o 
  -5  -8   9     1880.11     1878.45     23.12 o 
  -4  -8   9      262.31      249.27      8.20 o 
  -3  -8   9      420.70      424.70      9.42 o 
  -2  -8   9     3192.30     3023.46     30.79 o 
  -1  -8   9     1573.65     1448.43     18.08 o 
   0  -8   9        8.76        2.30      2.62 o 
   1  -8   9     3308.22     3266.83     33.32 o 
   2  -8   9     1245.74     1205.01     17.77 o 
   3  -8   9      853.75      845.62     14.30 o 
   4  -8   9     1094.05     1107.93     17.49 o 
   5  -8   9     3285.17     3176.81     38.47 o 
   6  -8   9     1515.40     1507.14     23.71 o 
   7  -8   9      257.59      230.30     28.16 o 
   8  -8   9     2636.71     2674.31     55.58 o 
   9  -8   9     1588.25     1644.22     34.97 o 
 -10  -7   9      258.71      271.80     16.51 o 
  -9  -7   9      716.37      633.00     21.03 o 
  -8  -7   9     4126.74     4163.27     56.32 o 
  -7  -7   9     1324.34     1328.90     21.22 o 
  -6  -7   9        6.40       10.82      3.48 o 
  -5  -7   9     2186.71     2199.25     25.24 o 
  -4  -7   9     2118.16     2058.98     23.57 o 
  -3  -7   9      550.68      546.62     10.49 o 
  -2  -7   9     2916.41     2768.44     29.77 o 
  -1  -7   9     1933.59     1747.44     20.36 o 
   0  -7   9     2646.82     2729.93     26.42 o 
   1  -7   9       20.32       17.08      2.78 o 
   2  -7   9     1771.29     1835.71     21.18 o 
   3  -7   9     1012.75     1019.50     15.59 o 
   4  -7   9      597.23      601.45     11.92 o 
   5  -7   9     1902.90     1906.44     26.52 o 
   6  -7   9     4726.20     4595.73     50.76 o 
   7  -7   9      511.88      540.20     36.16 o 
   8  -7   9       20.43       12.53      5.93 o 
 -11  -6   9      214.90      209.38     15.28 o 
 -10  -6   9     2488.66     2588.16     45.09 o 
  -9  -6   9      417.90      405.75     14.20 o 
  -8  -6   9      370.45      379.53     15.28 o 
  -7  -6   9     1342.79     1410.33     26.31 o 
  -6  -6   9     1478.00     1454.37     18.19 o 
  -5  -6   9       18.51       20.79      3.46 o 
  -4  -6   9     2903.11     2752.34     28.45 o 
  -3  -6   9     4680.80     4369.54     39.72 o 
  -2  -6   9     4409.00     4502.21     42.75 o 
  -1  -6   9     5691.02     5901.90     53.33 o 
   0  -6   9     3584.62     3570.04     32.35 o 
   1  -6   9     1134.49     1132.12     14.05 o 
   2  -6   9     1054.65     1023.19     13.75 o 
   3  -6   9     2704.36     2698.75     29.34 o 
   4  -6   9     1758.84     1734.30     22.18 o 
   5  -6   9       10.33       12.12      3.94 o 
   6  -6   9     1857.58     1838.19     26.00 o 
   7  -6   9     3620.28     3482.93     58.62 o 
   8  -6   9      309.88      340.74     19.86 o 
   9  -6   9      136.03       98.72     15.82 o 
  10  -6   9      732.85      730.17     46.73 o 
  11  -6   9      288.18      302.83     24.03 o 
 -11  -5   9        2.22        6.22      5.69 o 
 -10  -5   9      664.30      696.14     17.82 o 
  -9  -5   9     1985.27     1946.76     26.12 o 
  -8  -5   9      725.93      706.77     15.03 o 
  -7  -5   9      979.77     1000.00     15.97 o 
  -6  -5   9     2229.44     2190.88     21.67 o 
  -5  -5   9     3640.26     3636.72     30.20 o 
  -4  -5   9        9.56       11.31      3.13 o 
  -3  -5   9     2557.18     2679.18     27.03 o 
  -2  -5   9     4505.50     4646.30     41.87 o 
  -1  -5   9     1171.23     1207.38     15.61 o 
   0  -5   9     2762.24     2763.11     26.36 o 
   1  -5   9     8393.83     8423.03     62.02 o 
   2  -5   9     3153.74     3234.16     33.80 o 
   3  -5   9      556.45      607.91      8.29 o 
   4  -5   9     1606.33     1681.23     20.98 o 
   5  -5   9     3256.78     3088.59     37.81 o 
   6  -5   9      764.33      660.44     14.11 o 
   7  -5   9     1310.68     1316.01     26.21 o 
   8  -5   9     1736.34     1730.94     37.20 o 
   9  -5   9      670.96      620.72     41.58 o 
  10  -5   9      238.44      255.55     20.21 o 
 -11  -4   9      745.21      764.87     17.44 o 
 -10  -4   9       12.09       15.94      5.39 o 
  -9  -4   9      826.50      827.24     16.98 o 
  -8  -4   9     2724.60     2672.40     31.55 o 
  -7  -4   9      204.91      202.81      8.83 o 
  -6  -4   9     1658.86     1705.80     21.87 o 
  -5  -4   9     1646.16     1665.21     16.32 o 
  -4  -4   9     1843.59     1913.04     18.34 o 
  -3  -4   9       81.85       70.79      4.64 o 
  -2  -4   9     3054.51     3054.28     31.96 o 
  -1  -4   9     4769.14     4920.62     46.31 o 
   0  -4   9      182.28      218.56      6.56 o 
   2  -4   9     9287.35     9235.08     77.81 o 
   3  -4   9     5214.56     5170.17     42.02 o 
   4  -4   9        6.13        4.65      2.12 o 
   5  -4   9     3330.84     3445.85     34.94 o 
   6  -4   9     4043.14     4026.38     44.85 o 
   7  -4   9       16.31       15.74      3.21 o 
   8  -4   9     1964.02     1921.26     39.99 o 
   9  -4   9     2686.89     2778.16     77.92 o 
  10  -4   9      531.27      602.44     47.71 o 
 -11  -3   9      955.04      931.66     20.09 o 
 -10  -3   9      371.71      375.22     15.25 o 
  -9  -3   9       87.66       87.65      7.74 o 
  -8  -3   9     1068.29     1086.21     19.03 o 
  -7  -3   9     2589.43     2537.78     30.27 o 
  -6  -3   9     1151.43     1148.46     16.10 o 
  -5  -3   9      557.27      589.43     10.19 o 
  -4  -3   9     3883.15     3862.89     31.73 o 
  -3  -3   9     3389.76     3201.21     28.32 o 
  -2  -3   9       49.07       55.36      5.05 o 
  -1  -3   9     4366.50     4376.27     47.76 o 
   0  -3   9     4444.53     4291.05     44.39 o 
   1  -3   9     1543.26     1565.57     22.47 o 
   2  -3   9     1991.36     2011.36     53.52 o 
   3  -3   9     8818.28     8686.93    101.42 o 
   4  -3   9     1250.64     1318.70     17.35 o 
   5  -3   9     2219.04     2161.74     24.71 o 
   6  -3   9     4551.76     4310.36     45.88 o 
   7  -3   9     5662.90     5728.85     94.66 o 
   8  -3   9      221.23      231.18     11.47 o 
   9  -3   9     1211.59     1209.78     39.04 o 
  10  -3   9     1953.16      545.68     59.46 o 
  11  -3   9      158.92      151.36     14.56 o 
  12  -3   9      616.00      646.36     29.37 o 
 -11  -2   9      164.67      162.35      9.15 o 
 -10  -2   9     1828.68     1794.90     25.38 o 
  -9  -2   9      764.99      767.78     15.27 o 
  -8  -2   9       48.51       52.18      5.35 o 
  -7  -2   9     2435.65     2489.70     29.24 o 
  -6  -2   9     6071.20     6082.09     51.96 o 
  -5  -2   9      745.42      747.13     11.79 o 
  -4  -2   9     3724.81     3749.36     32.36 o 
  -3  -2   9     5623.16     5469.52     48.80 o 
  -2  -2   9     1101.21     1128.39     15.03 o 
  -1  -2   9      992.93      987.11     16.68 o 
   0  -2   9     1867.14     1891.17     31.27 o 
   1  -2   9     5438.09     5362.94     53.62 o 
   2  -2   9      419.29      465.42      9.10 o 
   3  -2   9     3221.19     3288.81     38.93 o 
   4  -2   9     1613.97     1569.88     23.36 o 
   5  -2   9       16.93       22.65      3.21 o 
   6  -2   9      942.91      984.51     16.28 o 
   7  -2   9     3662.75     3581.28     40.26 o 
   8  -2   9     4544.38     4526.32     58.50 o 
   9  -2   9      212.76      232.18     12.71 o 
  10  -2   9     2036.25     2006.06     73.86 o 
  11  -2   9     2683.06     2750.95     47.63 o 
  12  -2   9      635.30      601.27     28.18 o 
 -11  -1   9      620.64      636.94     18.74 o 
 -10  -1   9      692.92      720.22     14.81 o 
  -9  -1   9     2677.79     2667.17     31.95 o 
  -8  -1   9     1715.89     1710.49     23.19 o 
  -7  -1   9      219.77      212.04      8.19 o 
  -6  -1   9     5739.98     5677.39     51.71 o 
  -5  -1   9     6981.04     7017.03     60.30 o 
  -4  -1   9       56.99       54.06      3.81 o 
  -3  -1   9     5237.01     5190.54     56.25 o 
  -2  -1   9     6498.41     6615.04     62.36 o 
  -1  -1   9     1341.34     1422.96     19.86 o 
   0  -1   9      376.75      373.46     10.90 o 
   1  -1   9     3519.12     3386.61     38.68 o 
   2  -1   9     4434.18     4411.33     45.07 o 
   3  -1   9      395.94      417.27     10.86 o 
   4  -1   9     1297.71     1344.77     20.12 o 
   5  -1   9     2791.78     2808.96     29.68 o 
   6  -1   9     1155.91     1157.26     15.46 o 
   7  -1   9      833.46      823.67     13.14 o 
   8  -1   9     1568.89     1544.25     27.16 o 
   9  -1   9     2971.91     3009.12     51.50 o 
  10  -1   9       18.92       11.91      6.22 o 
  11  -1   9     1269.28     1317.89     30.13 o 
  13  -1   9      939.45      958.24     64.02 o 
 -11   0   9     2268.22     2247.42     35.99 o 
 -10   0   9        7.35       11.22      5.67 o 
  -9   0   9      955.41      965.05     15.14 o 
  -8   0   9     2597.32     2556.16     27.38 o 
  -7   0   9     1153.73     1182.85     16.26 o 
  -6   0   9       42.76       56.61      4.35 o 
  -5   0   9     4539.95     4656.64     40.63 o 
  -4   0   9     3288.17     3472.03     32.02 o 
  -3   0   9      488.22      557.08     13.17 o 
  -2   0   9      752.14      770.75     16.79 o 
  -1   0   9     4129.14     4178.83     45.13 o 
   0   0   9     1363.42     1347.06     18.74 o 
   1   0   9       92.17       98.45      6.00 o 
   2   0   9     2586.83     2404.68     34.71 o 
   3   0   9    15894.65    16509.71    179.48 o 
   4   0   9      249.55      216.32      8.83 o 
   5   0   9     4372.96     4582.84     50.60 o 
   6   0   9     3705.64     3668.61     39.03 o 
   7   0   9     3263.10     3243.78     35.81 o 
   8   0   9        7.96        8.64      2.93 o 
   9   0   9     2058.82     2110.60     31.70 o 
  10   0   9     1398.49     1365.25     42.31 o 
  11   0   9      690.44      665.32     34.28 o 
  12   0   9     1156.18     1121.44     30.15 o 
  13   0   9     1583.75     1579.09     40.49 o 
 -11   1   9     1912.72     1873.42     31.70 o 
 -10   1   9     2108.92     2089.26     29.40 o 
  -9   1   9      499.51      503.07     12.42 o 
  -8   1   9      889.11      881.83     13.66 o 
  -7   1   9     5278.01     5300.10     46.55 o 
  -6   1   9       91.44      101.08      4.83 o 
  -5   1   9       21.34       29.72      3.18 o 
  -4   1   9     4443.28     4578.06     48.24 o 
  -3   1   9     4270.66     4167.30     42.14 o 
  -2   1   9      299.26      301.21      8.70 o 
  -1   1   9     4943.38     5220.40     55.60 o 
   0   1   9     9500.72     9637.60    104.29 o 
   1   1   9     4622.33     4726.22     49.14 o 
   2   1   9     2641.98     2767.24     38.76 o 
   3   1   9     8128.23     8059.74    123.09 o 
   4   1   9     6268.17     6595.66     88.93 o 
   5   1   9       25.24       22.83      3.40 o 
   6   1   9     2060.90     2188.20     26.40 o 
   7   1   9    14388.99    14073.91    135.42 o 
   8   1   9      785.25      819.64     15.74 o 
   9   1   9      567.50      590.70     12.95 o 
  10   1   9     2716.24     2723.79     37.43 o 
  11   1   9     1359.80     1366.52     47.60 o 
  12   1   9       66.02       82.19     10.91 o 
  13   1   9      816.96      872.39     24.30 o 
 -11   2   9        2.26        6.84      5.11 o 
 -10   2   9     1735.18     1722.63     24.98 o 
  -9   2   9      770.02      760.23     15.26 o 
  -8   2   9      127.60      125.98      6.21 o 
  -7   2   9      661.17      668.29     14.13 o 
  -6   2   9     3334.57     3400.76     28.89 o 
  -5   2   9     1329.18     1359.54     14.84 o 
  -4   2   9       49.68       58.08      4.06 o 
  -3   2   9     5619.11     5822.58     52.64 o 
  -2   2   9     3313.61     3357.74     41.89 o 
  -1   2   9     2412.10     2742.47     32.92 o 
   0   2   9     3336.72     3486.25     39.34 o 
   1   2   9    15903.42    15877.05    176.90 o 
   2   2   9      963.43      855.81     18.39 o 
   3   2   9     4160.96     4241.57     56.73 o 
   4   2   9     7738.58     8092.25     99.90 o 
   5   2   9     3333.77     3492.30     45.38 o 
   6   2   9     1095.72     1070.72     16.42 o 
   7   2   9     2827.41     2777.56     35.57 o 
   8   2   9     3891.22     3942.15     41.20 o 
   9   2   9      287.57      316.33      8.94 o 
  10   2   9     1590.36     1526.44     25.98 o 
  11   2   9     3235.16     3213.34     46.77 o 
  12   2   9      472.04      441.62     13.79 o 
  13   2   9       10.13        4.83      4.54 o 
 -11   3   9      515.98      475.99     12.38 o 
 -10   3   9        1.71        3.64      4.15 o 
  -9   3   9      766.72      780.82     15.78 o 
  -8   3   9     1806.20     1806.89     21.44 o 
  -7   3   9      706.35      697.64     11.89 o 
  -6   3   9     5639.83     5696.44     47.59 o 
  -5   3   9     4492.25     4360.63     36.49 o 
  -4   3   9     3373.55     3448.68     29.82 o 
  -3   3   9        4.97        8.76      2.44 o 
  -2   3   9     3748.53     3885.97     42.51 o 
  -1   3   9     4810.91     4772.15     71.91 o 
   0   3   9       41.71       40.41      4.89 o 
   1   3   9    11069.04    11359.23    166.04 o 
   2   3   9    13400.45    13915.55    144.79 o 
   3   3   9     1839.30     1863.43     29.46 o 
   4   3   9      827.01      805.16     16.76 o 
   5   3   9     3175.85     3245.31     57.37 o 
   6   3   9     1051.96     1106.26     14.22 o 
   7   3   9       16.54       16.83      3.04 o 
   8   3   9     3026.72     3119.72     31.06 o 
   9   3   9     1975.09     2016.95     22.85 o 
  10   3   9      382.21      374.09     11.56 o 
  11   3   9      531.81      541.49     14.37 o 
  12   3   9     1875.42     1840.58     29.86 o 
  13   3   9     1299.54     1283.27     25.41 o 
 -11   4   9     1045.33     1035.91     22.60 o 
 -10   4   9      639.57      638.65     19.59 o 
  -9   4   9       10.21       13.21      4.04 o 
  -8   4   9     1585.64     1590.58     21.03 o 
  -7   4   9     4601.04     4614.51     43.90 o 
  -6   4   9      541.43      571.75     11.01 o 
  -5   4   9     4291.92     4286.12     39.87 o 
  -4   4   9     4594.37     4719.86     43.70 o 
  -3   4   9     3027.38     3268.99     39.45 o 
  -2   4   9      313.06      324.36      7.58 o 
  -1   4   9     9134.23     9361.88    154.55 o 
   0   4   9     7012.60     7206.27     89.98 o 
   1   4   9        0.24        4.15      4.02 o 
   2   4   9     2738.48     2734.92     46.16 o 
   3   4   9     3530.56     3459.30     37.82 o 
   4   4   9      407.25      378.90      9.94 o 
   5   4   9     2170.95     2278.46     36.69 o 
   6   4   9     2419.49     2623.85     32.07 o 
   7   4   9     5511.80     5588.78     47.10 o 
   8   4   9       65.45       86.23      4.96 o 
   9   4   9     2517.00     2577.66     35.33 o 
  10   4   9     1769.36     1777.06     37.06 o 
  11   4   9     1300.91     1370.16     28.99 o 
  12   4   9      382.62      391.10     14.82 o 
  13   4   9     1902.56     1894.78     32.92 o 
  14   4   9      841.93      858.25     21.24 o 
 -10   5   9     1770.25     1746.75     33.01 o 
  -9   5   9      424.94      426.06     13.80 o 
  -8   5   9      697.42      688.85     13.10 o 
  -7   5   9     2578.49     2558.04     30.05 o 
  -6   5   9     2904.89     2937.10     32.67 o 
  -5   5   9        7.39       14.14      3.39 o 
  -4   5   9     1558.32     1665.07     20.80 o 
  -3   5   9     3183.57     3336.80     35.62 o 
  -2   5   9     2043.14     1999.54     22.29 o 
  -1   5   9     1730.50     1709.62     21.50 o 
   0   5   9     7499.00     7698.63     84.43 o 
   1   5   9     7225.58     7331.76     80.43 o 
   2   5   9       58.95       55.35      7.76 o 
   3   5   9     1965.08     1924.07     34.46 o 
   4   5   9     4919.48     5175.05     53.45 o 
   5   5   9     1657.50     1798.67     21.63 o 
   6   5   9     3428.01     3405.49     40.78 o 
   7   5   9     7527.41     7742.09     70.16 o 
   8   5   9     6648.27     6839.45     62.93 o 
   9   5   9       76.25       78.62      5.23 o 
  10   5   9     2101.58     2123.44     25.42 o 
  11   5   9     2244.12     2235.60     30.16 o 
  12   5   9      125.74      102.73     11.11 o 
  13   5   9     1439.92     1540.35     27.29 o 
  14   5   9     2186.94     2129.44     34.26 o 
 -10   6   9      830.72      811.70     20.47 o 
  -9   6   9     2725.51     2615.14     36.94 o 
  -8   6   9      705.72      715.79     16.65 o 
  -7   6   9       46.88       48.99      5.91 o 
  -6   6   9     2608.93     2652.79     34.06 o 
  -5   6   9     2403.62     2403.68     27.04 o 
  -4   6   9       75.15       80.78      4.87 o 
  -3   6   9     2156.51     2078.01     21.82 o 
  -2   6   9     3518.11     3660.83     34.27 o 
  -1   6   9     1816.75     1804.00     28.19 o 
   0   6   9     1758.32     1830.53     23.61 o 
   1   6   9     7748.99     7712.30     81.32 o 
   2   6   9     5826.28     5887.19     74.49 o 
   3   6   9       65.59       62.04      4.68 o 
   4   6   9     1047.27     1115.20     16.39 o 
   5   6   9     9329.02     9531.09     91.60 o 
   6   6   9     2246.58     2345.78     22.61 o 
   7   6   9      517.72      467.76      9.16 o 
   8   6   9     2520.32     2553.07     25.84 o 
   9   6   9     2478.54     2597.13     29.02 o 
  10   6   9      418.71      432.69     10.86 o 
  11   6   9     1348.38     1372.57     19.65 o 
  12   6   9     1920.15     1925.93     28.64 o 
  13   6   9      297.54      283.10     13.80 o 
  14   6   9      997.58      969.77     23.29 o 
 -10   7   9      158.23      154.54     10.52 o 
  -9   7   9      709.39      692.40     17.96 o 
  -8   7   9     2305.61     2285.23     34.89 o 
  -7   7   9      595.18      571.90     15.19 o 
  -6   7   9      416.57      429.60     12.60 o 
  -5   7   9     5086.10     4909.72     57.10 o 
  -4   7   9     3089.24     3105.70     39.05 o 
  -3   7   9      583.72      537.63      9.26 o 
  -2   7   9     2058.21     2059.69     24.60 o 
  -1   7   9     3910.94     3990.07     39.18 o 
   0   7   9      333.68      328.44      7.92 o 
   1   7   9     5014.44     5026.85     47.17 o 
   2   7   9     3893.62     4049.45     42.01 o 
   3   7   9     2835.87     2777.76     34.75 o 
   4   7   9       70.69       96.85      4.92 o 
   5   7   9     3758.30     3889.00     39.38 o 
   6   7   9     5205.28     5552.68     41.78 o 
   7   7   9     1602.55     1535.79     20.38 o 
   8   7   9      829.04      842.49     14.26 o 
   9   7   9     3821.53     3850.26     40.61 o 
  10   7   9     1273.06     1321.47     19.86 o 
  11   7   9      248.45      254.07      9.49 o 
  12   7   9     1352.25     1349.00     23.40 o 
  13   7   9     2622.94     2674.47     36.14 o 
  14   7   9      154.26      141.19     10.88 o 
  -9   8   9       32.76       30.97      6.11 o 
  -8   8   9     1763.22     1774.34     29.48 o 
  -7   8   9     3102.00     3145.97     42.09 o 
  -6   8   9      215.51      221.64      9.70 o 
  -5   8   9      327.18      363.40     11.08 o 
  -4   8   9     3138.24     3035.27     38.24 o 
  -3   8   9     2027.04     2040.22     25.33 o 
  -2   8   9       44.29       62.11      4.76 o 
  -1   8   9      954.40      902.80     14.78 o 
   0   8   9     3366.75     3524.92     34.63 o 
   1   8   9      551.15      586.92     10.91 o 
   2   8   9     2686.42     2570.53     27.50 o 
   3   8   9      773.02      850.54     14.78 o 
   4   8   9     3245.87     3446.52     32.85 o 
   5   8   9       15.40       20.63      2.49 o 
   6   8   9     2454.61     2599.73     21.93 o 
   7   8   9     4784.21     4997.40     39.79 o 
   8   8   9      463.17      446.91      9.61 o 
   9   8   9     1139.41     1151.71     16.39 o 
  10   8   9     4502.96     4577.03     51.01 o 
  11   8   9      636.26      606.06     14.48 o 
  12   8   9       72.60       78.57      7.73 o 
  13   8   9      944.96     1026.33     21.95 o 
  -9   9   9      608.01      614.89     20.45 o 
  -8   9   9        5.15        6.13      6.11 o 
  -7   9   9      666.24      614.59     14.23 o 
  -6   9   9     4242.16     4391.91     53.41 o 
  -5   9   9      310.81      305.33     11.19 o 
  -4   9   9      344.45      388.23     10.68 o 
  -3   9   9     5052.72     4854.63     49.44 o 
  -2   9   9     3883.95     3830.67     40.15 o 
  -1   9   9        2.00        9.04      2.95 o 
   0   9   9      542.16      573.75     11.34 o 
   1   9   9    10680.64    10762.24     92.06 o 
   2   9   9     4941.81     4712.32     41.59 o 
   3   9   9     5253.22     5204.02     45.59 o 
   4   9   9     2119.78     2259.44     24.04 o 
   5   9   9     1128.91     1113.59     15.69 o 
   6   9   9      913.39      921.34     10.81 o 
   7   9   9     2177.67     2345.40     21.25 o 
   8   9   9     3712.20     3595.30     35.24 o 
   9   9   9      124.67      125.91      6.63 o 
  10   9   9      800.85      784.31     14.80 o 
  11   9   9     3347.17     3396.49     44.47 o 
  12   9   9      129.41      127.50      8.47 o 
  13   9   9       66.84       71.99      7.35 o 
  -8  10   9      724.26      734.64     21.36 o 
  -7  10   9        1.46        3.28      5.41 o 
  -6  10   9     1136.34     1153.89     24.75 o 
  -5  10   9     5281.15     5157.32     67.74 o 
  -4  10   9     1438.88     1402.55     20.48 o 
  -3  10   9      715.80      650.55     11.75 o 
  -2  10   9     2780.54     2981.92     32.91 o 
  -1  10   9     5071.56     4995.87     48.61 o 
   0  10   9       89.40      109.94      5.34 o 
   1  10   9     5010.09     5047.18     47.98 o 
   2  10   9    14162.13    13916.03    118.55 o 
   3  10   9      182.56      160.46      5.52 o 
   4  10   9     2322.76     2346.35     23.86 o 
   5  10   9     5635.11     5587.07     48.18 o 
   6  10   9     1344.35     1302.57     16.70 o 
   7  10   9     1159.03     1036.02     13.18 o 
   8  10   9     2085.02     2114.72     22.73 o 
   9  10   9     2218.96     2287.07     27.28 o 
  10  10   9       80.88       88.14      5.72 o 
  11  10   9      942.34      934.54     17.38 o 
  12  10   9     1185.92     1200.72     19.95 o 
  13  10   9      252.92      257.20     12.24 o 
  -8  11   9      856.22      836.84     23.07 o 
  -7  11   9      898.65      879.10     22.64 o 
  -6  11   9      277.91      256.94     12.73 o 
  -5  11   9     1382.88     1395.00     26.98 o 
  -4  11   9     2868.43     2799.17     36.78 o 
  -3  11   9       98.79       88.95      7.40 o 
  -2  11   9     1476.57     1373.48     21.32 o 
  -1  11   9     2793.23     2775.49     37.65 o 
   0  11   9      497.05      523.23      9.96 o 
   1  11   9      222.98      249.68      7.15 o 
   2  11   9     2622.89     2778.11     30.09 o 
   3  11   9     9667.69     9394.15     80.17 o 
   4  11   9       21.62       20.93      2.93 o 
   5  11   9     1641.62     1568.48     18.58 o 
   6  11   9     2574.69     2624.30     27.52 o 
   7  11   9      854.40      891.28     15.17 o 
   8  11   9       53.96       58.59      4.61 o 
   9  11   9     2558.05     2492.70     35.64 o 
  10  11   9     2031.80     2027.21     31.29 o 
  11  11   9       95.48       93.91      7.60 o 
  12  11   9     1018.63     1022.30     19.17 o 
  13  11   9     1757.16     1795.96     29.23 o 
  -7  12   9     1694.34     1632.24     32.51 o 
  -6  12   9     1777.02     1729.48     32.54 o 
  -5  12   9       24.92       19.06      6.02 o 
  -4  12   9     1365.27     1312.67     22.39 o 
  -3  12   9     2012.62     1925.88     27.80 o 
  -2  12   9       46.49       52.31      4.95 o 
  -1  12   9     1117.80     1059.70     18.89 o 
   0  12   9     3322.33     3401.01     38.59 o 
   1  12   9     1755.95     1736.62     20.97 o 
   2  12   9       73.00       66.33      4.69 o 
   3  12   9     3883.66     3819.28     37.63 o 
   4  12   9     1978.02     1963.77     23.39 o 
   5  12   9       45.91       53.47      3.98 o 
   6  12   9      375.79      402.61     10.00 o 
   7  12   9     4139.70     4181.58     40.14 o 
   8  12   9     2930.06     2916.89     29.26 o 
   9  12   9       46.01       48.58      6.51 o 
  10  12   9     1106.28     1149.42     20.70 o 
  11  12   9     1257.55     1309.30     49.74 o 
  12  12   9        0.91        2.25      6.36 o 
  -6  13   9     1692.15     1741.32     28.96 o 
  -5  13   9      826.35      785.90     17.52 o 
  -4  13   9       28.56       38.75      5.65 o 
  -3  13   9     1648.29     1610.74     23.29 o 
  -2  13   9     1306.80     1309.65     23.34 o 
  -1  13   9      364.19      367.89     10.94 o 
   0  13   9      444.21      431.19     11.60 o 
   1  13   9     2574.61     2652.53     32.44 o 
   2  13   9      871.49      839.57     13.81 o 
   3  13   9       32.20       37.96      4.49 o 
   4  13   9     1658.99     1590.41     20.56 o 
   5  13   9     2127.38     2079.24     25.26 o 
   6  13   9      419.57      403.57      9.00 o 
   7  13   9      763.05      749.67     16.07 o 
   8  13   9     2846.46     2871.33     33.03 o 
   9  13   9     1184.76     1131.32     17.34 o 
  10  13   9      132.80      141.93      9.94 o 
  11  13   9     1814.69     1765.44     30.10 o 
  12  13   9     1072.58     1068.23     26.84 o 
  -6  14   9      347.07      332.72     12.71 o 
  -5  14   9     2093.76     2179.65     32.87 o 
  -4  14   9     1179.78     1193.24     20.20 o 
  -3  14   9       70.03       61.86      5.79 o 
  -2  14   9     2201.06     2301.20     41.76 o 
  -1  14   9     2346.58     2403.79     33.77 o 
   0  14   9      503.29      495.60     12.72 o 
   1  14   9      765.73      781.54     15.47 o 
   2  14   9     1650.80     1690.73     25.14 o 
   3  14   9     1464.40     1425.59     19.79 o 
   4  14   9       55.10       56.25      4.72 o 
   5  14   9     2115.25     2100.55     25.66 o 
   6  14   9     1577.74     1577.18     21.98 o 
   7  14   9       91.34       88.64      7.10 o 
   8  14   9      953.63      964.97     17.60 o 
   9  14   9     3046.28     3009.20     33.70 o 
  10  14   9      783.56      771.50     19.36 o 
  11  14   9      354.74      329.98     14.49 o 
  -5  15   9      683.88      655.62     15.34 o 
  -4  15   9     2404.13     2518.10     33.08 o 
  -3  15   9     1183.75     1207.77     20.10 o 
  -2  15   9       65.70       71.48      6.66 o 
  -1  15   9     1920.04     2032.53     30.36 o 
   0  15   9     2642.18     2711.02     38.80 o 
   1  15   9      104.86      109.27      8.30 o 
   2  15   9     1450.91     1553.87     24.20 o 
   3  15   9     3397.54     3374.44     42.17 o 
   4  15   9      890.60      853.23     14.00 o 
   5  15   9       42.95       41.40      4.62 o 
   6  15   9     1168.87     1175.06     20.41 o 
   7  15   9     2113.53     2147.01     30.56 o 
   8  15   9        1.03        2.28      4.25 o 
   9  15   9     1560.85     1507.73     20.13 o 
  10  15   9     1576.85     1540.22     30.25 o 
  11  15   9      150.63      167.23     10.42 o 
  -4  16   9      407.94      442.28     12.50 o 
  -3  16   9     1633.62     1629.56     31.75 o 
  -2  16   9      195.70      192.16      9.98 o 
  -1  16   9       46.50       47.05      6.12 o 
   0  16   9     2417.00     2425.88     36.15 o 
   1  16   9     2247.36     2193.24     30.86 o 
   2  16   9      116.53      115.16      7.72 o 
   3  16   9     1691.35     1677.09     26.38 o 
   4  16   9     1603.20     1557.04     24.87 o 
   5  16   9      643.52      660.08     12.69 o 
   6  16   9      172.50      173.96      7.98 o 
   7  16   9     1778.38     1686.87     24.29 o 
   8  16   9     1616.52     1565.17     23.82 o 
   9  16   9       16.99       13.96      5.15 o 
  10  16   9      326.00      305.11     12.94 o 
  -2  17   9      727.20      710.76     29.31 o 
  -1  17   9      422.31      441.90     13.50 o 
   0  17   9       94.66       92.78      7.67 o 
   1  17   9     1616.67     1633.93     28.08 o 
   2  17   9      556.08      554.96     14.29 o 
   3  17   9      178.92      185.15      9.74 o 
   4  17   9      959.97      941.94     19.53 o 
   5  17   9     1884.24     1822.14     27.31 o 
   6  17   9      140.91      141.77      7.11 o 
   7  17   9      208.79      204.63      9.01 o 
   8  17   9     1665.09     1683.66     25.00 o 
   9  17   9     1203.84     1207.83     21.29 o 
   0  18   9      678.80      701.01     20.25 o 
   1  18   9       81.07       90.17      8.03 o 
   2  18   9     1708.40     1715.02     27.43 o 
   3  18   9     1902.81     1809.27     28.82 o 
   4  18   9       73.59       53.05      6.79 o 
   5  18   9      750.02      738.48     16.72 o 
   6  18   9     2389.79     2254.79     32.52 o 
   7  18   9      281.88      285.64     10.39 o 
   3  19   9      843.48      842.45     18.90 o 
   4  19   9      853.69      807.33     18.90 o 
  -4 -14  10      996.22      942.05     19.69 o 
  -3 -14  10      208.83      197.96     10.37 o 
  -2 -14  10     1179.05     1148.43     20.01 o 
  -1 -14  10     1458.52     1505.59     26.55 o 
   0 -14  10     1057.82     1155.43     23.95 o 
   1 -14  10       11.35       13.11      5.09 o 
  -6 -13  10      448.58      436.31     12.14 o 
  -5 -13  10       72.50       79.94      7.45 o 
  -4 -13  10     1813.64     1813.06     26.75 o 
  -3 -13  10     2258.62     2249.30     30.10 o 
  -2 -13  10       20.84       14.58      4.69 o 
  -1 -13  10     1160.08     1199.32     20.85 o 
   0 -13  10     1416.17     1444.53     23.81 o 
   1 -13  10      544.08      532.16     14.75 o 
   2 -13  10      278.10      271.69     10.39 o 
   3 -13  10      826.60      887.06     17.39 o 
   4 -13  10      623.24      692.31     17.80 o 
  -7 -12  10      404.25      369.09     12.27 o 
  -6 -12  10     2109.29     2106.38     27.29 o 
  -5 -12  10     1691.75     1736.07     22.52 o 
  -4 -12  10        1.74        0.56      4.16 o 
  -3 -12  10     1337.50     1336.49     20.59 o 
  -2 -12  10     1215.69     1189.54     20.54 o 
  -1 -12  10      518.61      521.81     13.27 o 
   0 -12  10      156.52      150.54      8.61 o 
   1 -12  10     1015.99     1047.86     20.41 o 
   2 -12  10      313.37      304.59     10.83 o 
   3 -12  10      182.55      202.06      9.17 o 
   4 -12  10     1010.03     1038.32     19.96 o 
   5 -12  10     1022.77     1031.00     26.26 o 
  -8 -11  10      852.68      851.98     19.28 o 
  -7 -11  10      419.52      427.74     13.20 o 
  -6 -11  10      198.08      181.21      8.88 o 
  -5 -11  10     1682.95     1631.42     21.72 o 
  -4 -11  10     1014.79     1036.87     17.55 o 
  -3 -11  10        0.42        1.55      3.74 o 
  -2 -11  10      980.84      975.93     17.94 o 
  -1 -11  10     1864.23     1845.50     26.88 o 
   0 -11  10      340.94      359.33     10.98 o 
   1 -11  10      859.38      870.30     16.79 o 
   2 -11  10     2190.92     2230.70     29.44 o 
   3 -11  10     1148.62     1210.83     24.21 o 
   4 -11  10      338.71      348.22     16.50 o 
   5 -11  10     1333.51     1400.12     24.90 o 
   6 -11  10      917.96      996.35     31.51 o 
  -9 -10  10       26.89       25.39      8.35 o 
  -8 -10  10      471.89      464.12     16.09 o 
  -7 -10  10     1915.34     1865.01     25.43 o 
  -6 -10  10      414.20      405.13     11.40 o 
  -5 -10  10      573.79      540.88     12.26 o 
  -4 -10  10     1864.92     1907.53     22.99 o 
  -3 -10  10     1452.72     1444.08     18.73 o 
  -2 -10  10      232.38      236.21     11.24 o 
  -1 -10  10     2949.88     2954.96     34.37 o 
   0 -10  10     3111.18     3205.30     36.15 o 
   1 -10  10      442.74      436.73     11.71 o 
   2 -10  10      769.59      764.54     15.24 o 
   3 -10  10     3208.74     3228.16     36.40 o 
   4 -10  10      800.93      835.25     16.19 o 
   5 -10  10      139.10      157.75      9.22 o 
   6 -10  10      893.48      986.01     23.06 o 
   7 -10  10     1803.96     1885.44     45.73 o 
  -9  -9  10      766.85      701.66     25.72 o 
  -8  -9  10       46.49       45.26      7.17 o 
  -7  -9  10     1606.53     1591.30     22.79 o 
  -6  -9  10     2283.29     2295.41     34.89 o 
  -5  -9  10      192.91      210.36      8.72 o 
  -4  -9  10      571.50      567.87     13.81 o 
  -3  -9  10     2075.57     2115.32     25.63 o 
  -2  -9  10       47.68       50.44      4.61 o 
  -1  -9  10        4.58        3.54      3.19 o 
   0  -9  10     1247.18     1266.48     19.25 o 
   1  -9  10     4456.79     4392.01     44.90 o 
   2  -9  10      508.67      462.13     11.18 o 
   3  -9  10     1331.10     1344.00     19.92 o 
   4  -9  10     2955.36     3055.44     41.16 o 
   5  -9  10     1182.57     1250.14     24.88 o 
   6  -9  10       75.90       85.81      7.42 o 
   7  -9  10      692.57      705.91     26.00 o 
   8  -9  10     2338.81     2412.73     53.72 o 
 -10  -8  10      608.44      578.41     23.94 o 
  -9  -8  10     1497.13     1471.71     36.38 o 
  -8  -8  10      680.90      674.39     19.43 o 
  -7  -8  10      197.82      199.24      8.87 o 
  -6  -8  10     1912.54     1863.08     24.12 o 
  -5  -8  10     1467.29     1488.39     20.46 o 
  -4  -8  10       39.20       38.69      4.43 o 
  -3  -8  10      382.59      383.18      9.35 o 
  -2  -8  10     2847.65     2849.02     30.25 o 
  -1  -8  10      513.89      499.53     10.21 o 
   0  -8  10       14.00       10.07      3.20 o 
   1  -8  10     1824.63     1840.77     25.97 o 
   2  -8  10     2128.15     2053.13     24.01 o 
   3  -8  10      626.19      639.57     12.84 o 
   4  -8  10     1466.00     1381.97     20.09 o 
   5  -8  10     3148.18     3263.94     40.00 o 
   6  -8  10     1097.58     1133.23     24.25 o 
   7  -8  10      530.40      560.25     22.68 o 
   8  -8  10     2340.18     2466.87     53.71 o 
 -10  -7  10       41.67       36.87      9.96 o 
  -9  -7  10      455.29      438.66     18.81 o 
  -8  -7  10     1060.55     1044.69     23.88 o 
  -7  -7  10      696.17      665.06     25.12 o 
  -6  -7  10       83.21       91.85      5.84 o 
  -5  -7  10     2719.28     2666.27     29.58 o 
  -4  -7  10     1997.99     1958.81     23.38 o 
  -3  -7  10       95.88      105.69      6.24 o 
  -2  -7  10     2600.85     2588.40     29.04 o 
  -1  -7  10     3827.10     3610.38     35.14 o 
   0  -7  10     1631.05     1521.11     18.10 o 
   1  -7  10      186.16      180.44      5.43 o 
   2  -7  10     2709.42     2674.37     28.36 o 
   3  -7  10     1076.63     1054.65     16.58 o 
   4  -7  10       12.74       10.87      3.54 o 
   5  -7  10     1952.34     1894.53     27.15 o 
   6  -7  10     3885.77     3828.91     44.91 o 
   7  -7  10      125.86      127.22      9.23 o 
   8  -7  10      166.57      137.22     35.34 o 
   9  -7  10      918.63      538.20     40.26 o 
 -10  -6  10     2392.03     2417.20     37.55 o 
  -9  -6  10      110.58      112.51      8.81 o 
  -8  -6  10      706.90      730.79     22.34 o 
  -7  -6  10     4857.37     4784.19     61.50 o 
  -6  -6  10     1867.76     1928.31     22.16 o 
  -5  -6  10       78.72       84.05      5.21 o 
  -4  -6  10     1335.94     1296.63     17.73 o 
  -3  -6  10     3721.22     3620.43     34.98 o 
  -2  -6  10     2358.97     2397.50     27.21 o 
  -1  -6  10     5104.30     5118.26     44.40 o 
   0  -6  10     5525.38     5206.36     44.67 o 
   1  -6  10      937.70      958.10     12.61 o 
   2  -6  10      130.66      140.89      6.50 o 
   3  -6  10     1711.49     1686.39     21.82 o 
   4  -6  10     2557.56     2445.88     28.44 o 
   5  -6  10        1.05        1.41      3.05 o 
   6  -6  10     1018.97     1039.25     18.94 o 
   7  -6  10     2316.08     2367.10     35.55 o 
   8  -6  10      499.88      463.05     20.22 o 
   9  -6  10      142.08      113.99     13.99 o 
  10  -6  10     1075.46     1041.34     50.12 o 
 -11  -5  10        0.41        6.49      5.82 o 
 -10  -5  10      668.12      672.15     15.91 o 
  -9  -5  10     3205.01     3252.32     37.32 o 
  -8  -5  10      208.88      205.39     10.85 o 
  -7  -5  10     1788.31     1830.65     23.40 o 
  -6  -5  10     2691.15     2616.48     32.75 o 
  -5  -5  10     1385.04     1422.17     17.66 o 
  -4  -5  10       20.22       25.58      3.40 o 
  -3  -5  10     4158.86     4137.82     38.38 o 
  -2  -5  10     5670.92     5650.35     50.03 o 
  -1  -5  10      210.69      247.37      8.65 o 
   0  -5  10     1861.04     1881.98     19.52 o 
   1  -5  10     2736.41     2820.99     25.86 o 
   2  -5  10      176.45      229.28      8.76 o 
   3  -5  10      968.79      980.42     13.69 o 
   4  -5  10     4265.64     4319.97     47.77 o 
   5  -5  10     2306.39     2233.11     29.41 o 
   6  -5  10        1.55        5.90      3.40 o 
   7  -5  10      793.45      852.06     18.84 o 
   8  -5  10     2137.03     2235.30     44.72 o 
   9  -5  10      368.20      364.97     22.78 o 
  10  -5  10      381.53      361.14     29.28 o 
  11  -5  10     1010.99      444.41     70.80 o 
 -11  -4  10      872.65      897.09     20.07 o 
 -10  -4  10      110.28      112.73      8.30 o 
  -9  -4  10     1269.45     1265.58     21.84 o 
  -8  -4  10      978.72      988.77     17.31 o 
  -7  -4  10       58.22       66.99      6.10 o 
  -6  -4  10      554.50      563.66     11.78 o 
  -5  -4  10     4329.80     4269.23     34.28 o 
  -4  -4  10     1400.74     1339.03     17.59 o 
  -3  -4  10      525.84      548.16     10.01 o 
  -2  -4  10     4778.25     4850.42     41.17 o 
  -1  -4  10     3414.58     3491.16     31.51 o 
   0  -4  10        4.85       10.09      2.45 o 
   1  -4  10     4988.26     5000.05     40.14 o 
   2  -4  10     8022.32     7879.04     58.94 o 
   3  -4  10     1644.43     1648.99     17.98 o 
   4  -4  10      127.72      132.79      5.49 o 
   5  -4  10     3620.16     3534.68     36.30 o 
   6  -4  10     4717.76     4637.86     49.03 o 
   7  -4  10        1.12        1.08      2.61 o 
   8  -4  10     1279.05     1355.93     32.16 o 
  10  -4  10      570.68      434.22     57.54 o 
  11  -4  10      428.47      345.55    104.21 o 
 -11  -3  10     1924.22     1925.47     32.82 o 
 -10  -3  10      825.21      852.75     22.90 o 
  -9  -3  10       70.85       71.78      6.88 o 
  -8  -3  10     1616.83     1549.94     23.90 o 
  -7  -3  10     2135.30     2073.50     32.72 o 
  -6  -3  10      577.07      571.93     11.92 o 
  -5  -3  10      961.98      986.70     15.44 o 
  -4  -3  10     2035.73     2168.46     18.91 o 
  -3  -3  10      222.87      239.95      5.82 o 
  -2  -3  10       81.81       87.25      4.69 o 
  -1  -3  10     7450.84     7495.59     62.14 o 
   0  -3  10     5124.00     5045.75     41.71 o 
   1  -3  10       19.95       14.56      2.42 o 
   2  -3  10     1924.72     1923.24     24.43 o 
   3  -3  10     3902.93     3912.27     36.85 o 
   4  -3  10     3426.82     3235.51     33.65 o 
   5  -3  10       49.44       71.27      4.91 o 
   6  -3  10     5299.40     5195.48     54.17 o 
   7  -3  10     2032.03     2067.98     27.47 o 
   8  -3  10       96.08       84.23      6.68 o 
   9  -3  10     1206.59     1255.95     34.59 o 
  10  -3  10     2976.64     1327.33    161.64 o 
  11  -3  10      214.69      215.63     24.59 o 
 -11  -2  10      642.40      659.00     16.41 o 
 -10  -2  10     1083.36     1099.37     19.42 o 
  -9  -2  10      542.54      498.36     13.55 o 
  -8  -2  10       76.82       70.93      6.51 o 
  -7  -2  10     4933.60     4871.73     52.28 o 
  -6  -2  10     4153.40     4205.47     41.38 o 
  -5  -2  10      910.86      933.51     13.75 o 
  -4  -2  10      452.04      457.92     10.64 o 
  -3  -2  10     4752.33     4793.49     37.75 o 
  -2  -2  10     1956.37     1908.15     27.12 o 
  -1  -2  10      908.14      887.40     13.00 o 
   0  -2  10     4955.33     5057.16     56.56 o 
   1  -2  10     2989.79     3022.55     28.01 o 
   2  -2  10      114.76      100.65      4.89 o 
   3  -2  10     2788.74     2783.33     25.90 o 
   4  -2  10     6207.49     6264.56     57.16 o 
   5  -2  10      218.05      216.05      7.99 o 
   6  -2  10     4371.03     4064.40     44.50 o 
   7  -2  10     3767.91     3596.23     41.03 o 
   8  -2  10     2283.24     2271.45     35.69 o 
   9  -2  10       68.60       72.14      7.90 o 
  10  -2  10     2068.00     1113.18     80.01 o 
  11  -2  10     1409.70     1338.95     30.00 o 
  12  -2  10       88.91       83.45     15.09 o 
 -11  -1  10      256.97      262.98     14.45 o 
 -10  -1  10      189.29      193.17     12.76 o 
  -9  -1  10     1695.59     1647.94     23.77 o 
  -8  -1  10      944.80      968.59     20.30 o 
  -7  -1  10      857.03      845.09     14.77 o 
  -6  -1  10     2241.80     2262.87     26.28 o 
  -5  -1  10     3751.99     3713.36     34.89 o 
  -4  -1  10      668.59      709.49     10.96 o 
  -3  -1  10     3733.58     3745.35     32.04 o 
  -2  -1  10     9008.26     9098.65     72.38 o 
  -1  -1  10      654.82      593.25     11.68 o 
   0  -1  10       50.27       53.65      3.87 o 
   1  -1  10     1743.12     1798.51     34.66 o 
   2  -1  10     5166.34     5113.08     44.76 o 
   3  -1  10       80.68      101.31      5.21 o 
   4  -1  10     3905.63     3829.60     39.96 o 
   5  -1  10     2656.40     2596.13     27.62 o 
   6  -1  10     1780.31     1703.63     20.43 o 
   7  -1  10     2487.31     2454.49     33.85 o 
   8  -1  10     2178.21     2211.34     35.11 o 
   9  -1  10     1315.16     1325.44     29.93 o 
  10  -1  10        8.35        5.27      4.68 o 
  11  -1  10      849.85      835.78     25.07 o 
  12  -1  10     2285.21     2222.33     48.03 o 
 -11   0  10     3183.56     3174.17     45.82 o 
 -10   0  10       38.98       43.07      6.64 o 
  -9   0  10     2170.49     2202.45     27.94 o 
  -8   0  10     1915.47     1989.82     25.51 o 
  -7   0  10      248.51      238.01      8.85 o 
  -6   0  10      151.82      149.80      6.54 o 
  -5   0  10     7851.90     7928.50     64.56 o 
  -4   0  10     3317.72     3372.58     30.06 o 
  -3   0  10     1446.04     1462.94     18.68 o 
  -2   0  10     3336.25     3291.08     39.13 o 
  -1   0  10     8923.29     9211.06     83.81 o 
   0   0  10     2479.29     2556.21     30.54 o 
   1   0  10      114.07      104.23      5.46 o 
   2   0  10     2357.25     2368.11     28.08 o 
   3   0  10     8056.07     8369.22     92.54 o 
   4   0  10       47.45       62.90      4.40 o 
   5   0  10     2002.12     2121.10     36.30 o 
   6   0  10     4928.68     4943.52     50.30 o 
   7   0  10     3641.90     3662.05     39.94 o 
   8   0  10     1627.00     1632.34     23.86 o 
   9   0  10     2799.07     2867.65     36.06 o 
  10   0  10     2231.69     2286.93     89.55 o 
  11   0  10      121.32      131.64     10.73 o 
  12   0  10     1484.93      728.30     70.95 o 
  13   0  10     2264.96     2398.49     52.63 o 
 -11   1  10     2376.93     2354.41     45.88 o 
 -10   1  10     2312.75     2298.80     34.48 o 
  -9   1  10       41.06       46.31      5.83 o 
  -8   1  10     1422.26     1396.06     25.40 o 
  -7   1  10     5457.86     5350.53     47.56 o 
  -6   1  10      251.86      246.52      7.99 o 
  -5   1  10       34.70       42.02      4.31 o 
  -4   1  10     1927.60     1983.62     20.20 o 
  -3   1  10     1672.47     1680.36     17.80 o 
  -2   1  10       68.75       98.33      7.64 o 
  -1   1  10     2864.44     2995.25     36.20 o 
   0   1  10     8028.80     8128.35     90.72 o 
   1   1  10     1121.38     1186.01     17.60 o 
   2   1  10     3911.99     4186.17     43.83 o 
   3   1  10     3633.54     3469.45     46.29 o 
   4   1  10     7413.21     7253.58     88.24 o 
   5   1  10      121.34      108.57      5.84 o 
   6   1  10     2514.84     2524.74     29.95 o 
   7   1  10     6946.78     6934.94     67.74 o 
   8   1  10      122.41      126.00      6.87 o 
   9   1  10      434.74      481.85     12.67 o 
  10   1  10     2373.86     2416.15     56.70 o 
  11   1  10     1119.84     1148.54     22.50 o 
  12   1  10      489.53      519.61     36.93 o 
  13   1  10     1654.04     1742.20     43.78 o 
 -11   2  10       59.10       67.92      7.57 o 
 -10   2  10     1919.50     1944.84     28.45 o 
  -9   2  10      926.59      888.45     17.63 o 
  -8   2  10       34.33       36.85      5.49 o 
  -7   2  10      489.01      496.73      9.11 o 
  -6   2  10     3596.62     3684.41     33.30 o 
  -5   2  10      584.26      595.45      9.55 o 
  -4   2  10      643.58      668.64      9.41 o 
  -3   2  10     4379.11     4371.86     34.55 o 
  -2   2  10      979.25      905.08     14.61 o 
  -1   2  10       10.48       14.21      3.23 o 
   0   2  10     3812.38     3965.10     40.25 o 
   1   2  10     8566.25     8295.54    122.53 o 
   2   2  10      295.83      312.46      9.69 o 
   3   2  10     1910.32     1916.75     30.75 o 
   4   2  10    11276.25    11258.01    124.90 o 
   5   2  10     2520.19     2579.95     28.36 o 
   6   2  10     1611.01     1545.31     18.72 o 
   7   2  10       98.44      114.87      5.22 o 
   8   2  10     4012.99     4024.69     42.47 o 
   9   2  10     1171.32     1078.82     19.65 o 
  10   2  10     1375.06     1351.36     28.40 o 
  11   2  10     2667.75     2470.79     42.35 o 
  12   2  10      495.22      469.65     15.16 o 
  13   2  10       35.40       30.85      6.91 o 
 -11   3  10      385.28      360.36     14.02 o 
 -10   3  10      245.10      242.87     10.50 o 
  -9   3  10     1343.70     1286.52     21.29 o 
  -8   3  10     1874.67     2007.34     24.06 o 
  -7   3  10       12.77       11.34      3.68 o 
  -6   3  10     2258.77     2296.66     25.03 o 
  -5   3  10     7031.40     7177.74     52.99 o 
  -4   3  10     3094.77     3243.23     26.08 o 
  -3   3  10     1173.50     1219.29     13.78 o 
  -2   3  10     8167.20     8490.79     67.08 o 
  -1   3  10     5098.08     5051.20     94.07 o 
   0   3  10        0.60        9.51      6.76 o 
   1   3  10     4376.68     4407.40     48.92 o 
   2   3  10     9846.94    10050.09    109.68 o 
   3   3  10      184.81      198.01      9.14 o 
   4   3  10     2068.71     2233.60     31.04 o 
   5   3  10     5355.24     5428.33     51.81 o 
   6   3  10     1270.92     1358.87     15.99 o 
   7   3  10       11.77       20.26      2.93 o 
   8   3  10     1391.01     1403.76     19.86 o 
   9   3  10     3152.78     3193.37     36.42 o 
  10   3  10      146.90      157.00      7.76 o 
  11   3  10      356.65      319.58     12.38 o 
  12   3  10     1540.76     1582.93     27.17 o 
  13   3  10     1215.27     1276.02     24.33 o 
 -10   4  10      409.56      392.35     15.35 o 
  -9   4  10      110.58      130.73      7.59 o 
  -8   4  10     2192.89     2177.98     26.49 o 
  -7   4  10     1777.58     1795.21     23.53 o 
  -6   4  10       96.88       92.21      6.59 o 
  -5   4  10      742.77      772.13     13.06 o 
  -4   4  10     7754.79     8125.16     70.48 o 
  -3   4  10     2395.23     2410.24     22.25 o 
  -2   4  10      785.52      814.43     12.27 o 
  -1   4  10     6172.42     6394.17     75.80 o 
   0   4  10     3886.20     4031.24     51.77 o 
   1   4  10       22.94       30.28      3.92 o 
   2   4  10     7124.82     7507.11     80.47 o 
   3   4  10     5962.13     6002.00     61.25 o 
   4   4  10      152.22      171.46      8.87 o 
   5   4  10     1214.28     1235.68     21.60 o 
   6   4  10     8133.02     8332.07     69.80 o 
   7   4  10      795.13      855.22     15.42 o 
   8   4  10     2299.76     2318.58     25.58 o 
   9   4  10     2022.43     2067.74     36.37 o 
  10   4  10     3431.79     3447.60     57.76 o 
  11   4  10      146.95      148.93      9.20 o 
  12   4  10     1266.30     1264.10     27.09 o 
  13   4  10     2054.18     2062.39     34.71 o 
 -10   5  10     1316.00     1329.01     25.72 o 
  -9   5  10      191.26      172.77     10.71 o 
  -8   5  10      345.33      346.99     10.50 o 
  -7   5  10     3987.25     3844.37     45.33 o 
  -6   5  10     2487.38     2471.96     29.56 o 
  -5   5  10      198.71      205.66      7.45 o 
  -4   5  10     1514.16     1526.93     23.23 o 
  -3   5  10     7832.88     7793.31     62.54 o 
  -2   5  10      241.87      213.46      6.26 o 
  -1   5  10     1725.73     1787.28     20.39 o 
   0   5  10     9957.58    10234.27     97.79 o 
   1   5  10     6857.60     6873.97     68.78 o 
   2   5  10      281.85      298.15     15.17 o 
   3   5  10     1546.96     1542.93     19.42 o 
   4   5  10     4291.91     4307.36     41.77 o 
   5   5  10      348.99      352.79      7.25 o 
   6   5  10     3179.56     3229.21     29.34 o 
   7   5  10     7478.74     7701.42     69.29 o 
   8   5  10     1201.52     1237.22     18.98 o 
   9   5  10      113.33      114.81      6.72 o 
  10   5  10     1898.04     1967.73     24.33 o 
  11   5  10     4003.25     3901.87     40.98 o 
  12   5  10        3.35        2.59      4.69 o 
  13   5  10      801.43      763.17     24.87 o 
 -10   6  10      581.80      582.16     17.78 o 
  -9   6  10     2012.54     1967.35     33.61 o 
  -8   6  10      447.20      430.87     14.59 o 
  -7   6  10     1098.49     1034.73     19.94 o 
  -6   6  10     4507.89     4358.22     44.39 o 
  -5   6  10      461.29      476.05     10.47 o 
  -4   6  10        2.60        4.53      3.58 o 
  -3   6  10     2728.33     2646.97     33.14 o 
  -2   6  10     6539.15     6793.00     58.89 o 
  -1   6  10       63.00       58.20      4.35 o 
   0   6  10     3297.40     3259.52     36.03 o 
   1   6  10     6308.38     6165.10     60.97 o 
   2   6  10      811.16      890.33     17.94 o 
   3   6  10      503.53      497.99     10.48 o 
   4   6  10     3825.23     3965.60     40.02 o 
   5   6  10     8524.55     8329.24     85.97 o 
   6   6  10     1351.76     1415.98     16.25 o 
   7   6  10     1586.71     1594.35     20.59 o 
   8   6  10     6109.75     6143.37     56.26 o 
   9   6  10      484.91      478.07     10.75 o 
  10   6  10        8.55        8.26      3.88 o 
  11   6  10     1461.26     1413.50     21.16 o 
  12   6  10     2545.27     2503.03     33.65 o 
  13   6  10        3.18        7.30      5.88 o 
  -9   7  10     1915.94     1871.92     32.24 o 
  -8   7  10     2575.00     2544.37     38.48 o 
  -7   7  10      336.15      301.50     12.29 o 
  -6   7  10      940.31      893.49     18.93 o 
  -5   7  10     1432.08     1464.94     24.70 o 
  -4   7  10      310.82      365.96      8.28 o 
  -3   7  10      290.82      258.33      7.32 o 
  -2   7  10     4610.23     4486.90     43.64 o 
  -1   7  10     3395.98     3514.59     35.81 o 
   0   7  10      223.82      200.59      6.99 o 
   1   7  10      166.83      189.98      6.55 o 
   2   7  10     2868.48     2964.51     31.45 o 
   3   7  10     2027.33     2126.91     21.69 o 
   4   7  10      136.33      174.45      5.30 o 
   5   7  10     6497.55     6682.43     48.98 o 
   6   7  10     6371.57     6886.57     53.90 o 
   7   7  10     2342.66     2216.85     22.15 o 
   8   7  10     2429.95     2405.61     25.83 o 
   9   7  10     2694.31     2658.74     28.60 o 
  10   7  10      224.27      229.06      9.03 o 
  11   7  10       21.91       23.83      4.71 o 
  12   7  10     3851.24     3842.77     59.07 o 
  13   7  10     2098.08     2088.74     38.89 o 
  -9   8  10       11.57       14.70      5.81 o 
  -8   8  10     1625.42     1646.79     28.54 o 
  -7   8  10     1989.40     1980.30     31.43 o 
  -6   8  10      111.24      138.95      8.85 o 
  -5   8  10      364.58      373.68     11.82 o 
  -4   8  10     2042.37     2120.03     27.53 o 
  -3   8  10     2107.85     2058.11     27.47 o 
  -2   8  10      606.06      490.22      9.04 o 
  -1   8  10     5102.86     4866.49     46.26 o 
   0   8  10     2003.95     1949.85     22.70 o 
   1   8  10      252.44      225.47      8.04 o 
   2   8  10     2678.58     2729.36     27.45 o 
   3   8  10     1547.37     1677.06     18.18 o 
   4   8  10     1759.95     1799.41     17.04 o 
   5   8  10       12.49        9.55      2.26 o 
   6   8  10     5235.84     5348.45     39.53 o 
   7   8  10     2227.78     2330.15     23.68 o 
   8   8  10      313.86      289.47      8.75 o 
   9   8  10     1086.17     1135.64     16.45 o 
  10   8  10     2370.55     2416.03     31.91 o 
  11   8  10      316.31      311.75     13.61 o 
  12   8  10       21.41       22.59      5.47 o 
  13   8  10     2108.48     1997.01     32.54 o 
  -9   9  10      883.27      822.61     23.92 o 
  -8   9  10       88.36       88.91      7.18 o 
  -7   9  10     1550.67     1550.45     26.13 o 
  -6   9  10     3634.63     3616.27     46.53 o 
  -5   9  10      282.25      290.90     10.45 o 
  -4   9  10      824.02      801.10     14.94 o 
  -3   9  10     3936.44     4025.07     45.15 o 
  -2   9  10     3003.24     2909.85     34.72 o 
  -1   9  10        4.63       14.34      3.51 o 
   0   9  10     8332.25     8194.69     72.36 o 
   1   9  10     5592.79     5643.87     48.82 o 
   2   9  10     3021.75     3039.40     29.80 o 
   3   9  10     3880.53     3890.31     36.47 o 
   4   9  10     4655.32     4687.27     42.97 o 
   5   9  10     2291.24     2184.24     21.73 o 
   6   9  10      498.22      466.87      7.60 o 
   7   9  10     3280.53     3422.63     30.48 o 
   8   9  10     2156.69     2131.66     24.12 o 
   9   9  10       10.41        5.61      3.74 o 
  10   9  10      970.41      965.47     15.46 o 
  11   9  10     2116.64     2125.30     29.96 o 
  12   9  10     1168.78     1177.47     26.69 o 
  13   9  10       52.14       55.49      8.14 o 
  -8  10  10      524.85      491.31     18.09 o 
  -7  10  10      138.67      135.49     11.08 o 
  -6  10  10     1104.65     1039.48     24.02 o 
  -5  10  10     3010.41     2899.44     34.34 o 
  -4  10  10      646.38      687.98     13.39 o 
  -3  10  10     1224.67     1232.32     18.56 o 
  -2  10  10     2398.45     2588.97     31.72 o 
  -1  10  10     3971.69     3803.05     42.46 o 
   0  10  10      315.07      284.67      7.93 o 
   1  10  10     4191.07     4138.60     41.47 o 
   2  10  10     1779.21     1837.56     20.31 o 
   3  10  10      942.63      932.13     12.60 o 
   4  10  10     1344.60     1360.34     17.36 o 
   5  10  10     5291.92     5286.52     49.76 o 
   6  10  10      592.77      599.23     10.94 o 
   7  10  10     1857.36     1736.98     18.79 o 
   8  10  10     2741.58     2753.84     28.68 o 
   9  10  10     1125.58     1178.71     19.21 o 
  10  10  10      116.62      129.73      7.04 o 
  11  10  10     1088.05     1096.95     18.65 o 
  12  10  10     1837.33     1843.37     26.03 o 
  13  10  10      642.93      635.36     15.95 o 
  -7  11  10      667.59      618.98     19.58 o 
  -6  11  10        1.62        6.97      5.02 o 
  -5  11  10     1942.56     1894.07     29.72 o 
  -4  11  10     3361.77     3293.16     42.60 o 
  -3  11  10     1076.13     1080.01     16.15 o 
  -2  11  10     1463.00     1398.73     20.22 o 
  -1  11  10     3990.31     4002.19     44.19 o 
   0  11  10     1002.65     1022.21     15.34 o 
   1  11  10      329.93      335.60      8.64 o 
   2  11  10     3272.00     3338.68     35.40 o 
   3  11  10     3417.70     3374.83     30.45 o 
   4  11  10        6.41        7.56      2.69 o 
   5  11  10     3353.15     3413.09     32.94 o 
   6  11  10     4090.40     4136.75     39.06 o 
   7  11  10      540.48      565.52     13.65 o 
   8  11  10      193.76      203.33      7.77 o 
   9  11  10     1852.03     1772.58     28.79 o 
  10  11  10     2112.70     2144.29     28.01 o 
  11  11  10        0.51       -2.05      4.82 o 
  12  11  10      901.40      898.41     19.44 o 
  13  11  10     1476.25     1515.93     26.49 o 
  -7  12  10     1589.18     1561.47     28.63 o 
  -6  12  10      830.12      752.21     18.35 o 
  -5  12  10        0.71        5.88      4.80 o 
  -4  12  10     1025.28      955.18     19.23 o 
  -3  12  10     1913.99     1931.12     28.91 o 
  -2  12  10       13.41       14.52      4.17 o 
  -1  12  10     2723.79     2770.04     37.83 o 
   0  12  10     3896.65     3753.60     41.66 o 
   1  12  10     1758.57     1710.11     21.66 o 
   2  12  10       13.92       14.91      3.43 o 
   3  12  10     3785.42     3757.27     37.75 o 
   4  12  10     1684.53     1693.10     21.55 o 
   5  12  10      162.29      134.93      5.92 o 
   6  12  10      984.77      973.38     14.69 o 
   7  12  10     2716.11     2649.33     29.01 o 
   8  12  10     1183.17     1184.68     16.55 o 
   9  12  10      225.47      224.44     13.68 o 
  10  12  10     1378.48     1381.45     28.90 o 
  11  12  10     1008.16     1024.34     21.93 o 
  12  12  10        9.20       10.75      7.07 o 
  -6  13  10     1507.52     1467.42     26.92 o 
  -5  13  10     1421.83     1347.10     24.67 o 
  -4  13  10        1.17       -1.15      4.37 o 
  -3  13  10     2152.82     2172.22     30.49 o 
  -2  13  10      770.52      809.02     16.27 o 
  -1  13  10       12.22       17.55      4.50 o 
   0  13  10     1708.14     1697.26     26.88 o 
   1  13  10     3015.22     2995.58     35.05 o 
   2  13  10      713.64      746.47     13.53 o 
   3  13  10      146.64      160.69      7.32 o 
   4  13  10     2188.10     2165.43     25.81 o 
   5  13  10     2164.07     2064.41     25.49 o 
   6  13  10       96.49       94.23      6.36 o 
   7  13  10     1425.77     1374.41     27.20 o 
   8  13  10     2777.26     2834.58     31.51 o 
   9  13  10      633.61      619.08     15.13 o 
  10  13  10       35.86       46.49      7.12 o 
  11  13  10      781.09      788.74     19.60 o 
  12  13  10     1138.13     1112.51     28.18 o 
  -5  14  10     2563.90     2637.13     38.51 o 
  -4  14  10     1025.25     1033.99     19.32 o 
  -3  14  10       61.85       63.99      6.41 o 
  -2  14  10     1471.49     1565.54     26.42 o 
  -1  14  10     1709.71     1790.32     28.42 o 
   0  14  10      339.41      307.83     12.33 o 
   1  14  10      571.75      596.58     13.91 o 
   2  14  10     1915.48     1917.27     24.12 o 
   3  14  10      660.05      662.98     13.11 o 
   4  14  10      296.40      302.12      8.77 o 
   5  14  10     2831.47     2803.25     31.85 o 
   6  14  10     2754.59     2756.13     32.22 o 
   7  14  10      169.70      155.81      6.75 o 
   8  14  10      635.28      619.19     13.15 o 
   9  14  10     2152.24     2121.35     26.93 o 
  10  14  10      715.02      734.39     20.06 o 
  11  14  10      783.54      774.28     19.98 o 
  -4  15  10     1352.80     1391.91     24.14 o 
  -3  15  10      221.05      245.36     11.59 o 
  -2  15  10        2.45        6.89      4.64 o 
  -1  15  10     2935.68     2946.20     42.94 o 
   0  15  10     2082.01     2067.06     32.89 o 
   1  15  10       99.37       84.58      6.84 o 
   2  15  10      328.35      312.46     10.76 o 
   3  15  10     2332.45     2343.57     33.04 o 
   4  15  10      706.66      711.83     13.18 o 
   5  15  10      122.50      117.24      6.74 o 
   6  15  10     1851.34     1797.44     24.40 o 
   7  15  10     2236.31     2200.63     28.59 o 
   8  15  10        1.56       -1.45      4.20 o 
   9  15  10     2143.39     2081.39     24.27 o 
  10  15  10     3441.40     3364.87     47.27 o 
  11  15  10      174.48      170.35     13.86 o 
  -3  16  10     2104.71     2127.83     33.73 o 
  -2  16  10       47.20       45.82      6.45 o 
  -1  16  10        2.94        6.73      4.66 o 
   0  16  10     1695.24     1652.70     30.58 o 
   1  16  10     1727.86     1673.02     29.60 o 
   2  16  10      427.85      445.73     12.87 o 
   3  16  10     1264.43     1228.05     22.26 o 
   4  16  10     2691.03     2717.22     42.59 o 
   5  16  10      504.25      464.60     11.06 o 
   6  16  10      466.70      481.63     11.89 o 
   7  16  10     1092.91     1065.25     18.62 o 
   8  16  10      770.96      792.50     17.61 o 
   9  16  10       32.15       32.96      5.92 o 
  10  16  10      680.12      694.50     27.53 o 
  -2  17  10      882.53      938.38     21.01 o 
  -1  17  10      165.12      168.16     10.28 o 
   0  17  10      308.86      309.23     17.90 o 
   1  17  10     2920.93     2905.03     42.97 o 
   2  17  10      872.92      810.62     19.45 o 
   3  17  10       44.97       43.19      6.14 o 
   4  17  10     1618.22     1522.03     26.25 o 
   5  17  10     1733.02     1691.55     26.39 o 
   6  17  10       70.18       70.53      5.92 o 
   7  17  10      508.64      480.90     13.38 o 
   8  17  10     1845.62     1838.08     26.66 o 
   9  17  10      317.32      309.78     12.24 o 
   0  18  10      444.42      458.77     14.69 o 
   1  18  10      553.83      555.77     16.09 o 
   2  18  10     1402.38     1398.67     24.79 o 
   3  18  10      260.34      248.81     12.42 o 
   4  18  10        3.78        9.66      5.45 o 
   5  18  10      817.30      783.03     18.98 o 
   6  18  10     2186.24     2146.34     38.65 o 
   7  18  10      177.33      158.77      8.07 o 
  -4 -13  11      541.64      545.44     15.24 o 
  -3 -13  11     1203.43     1227.35     20.63 o 
  -2 -13  11        6.66        0.06      4.44 o 
  -1 -13  11      793.92      796.88     17.18 o 
   0 -13  11     1772.65     1749.16     27.51 o 
   1 -13  11      236.08      244.89     11.21 o 
   2 -13  11      158.22      163.89      9.28 o 
  -6 -12  11     1177.38     1233.02     32.54 o 
  -5 -12  11      559.55      543.55     12.25 o 
  -4 -12  11      187.53      193.12      9.63 o 
  -3 -12  11     2226.31     2166.42     28.25 o 
  -2 -12  11     1786.07     1817.72     27.04 o 
  -1 -12  11      199.04      196.32      9.82 o 
   0 -12  11      737.38      711.63     16.37 o 
   1 -12  11     1028.48     1088.96     20.18 o 
   2 -12  11       20.31       17.61      5.13 o 
   3 -12  11      192.29      209.82     10.05 o 
   4 -12  11     1307.81     1326.84     22.28 o 
  -7 -11  11      195.93      177.49      9.76 o 
  -6 -11  11     1217.07     1246.11     20.19 o 
  -5 -11  11     3524.25     3470.39     39.15 o 
  -4 -11  11     1011.94     1018.16     16.34 o 
  -3 -11  11       35.47       25.99      5.10 o 
  -2 -11  11     1985.15     1974.07     27.91 o 
  -1 -11  11     1843.46     1858.64     26.48 o 
   0 -11  11       53.97       44.63      5.72 o 
   1 -11  11      497.39      525.82     13.50 o 
   2 -11  11     1450.68     1504.86     23.71 o 
   3 -11  11      333.94      323.17     11.24 o 
   4 -11  11      117.16      125.57      7.89 o 
   5 -11  11     1078.03     1119.86     22.53 o 
   6 -11  11      910.11      919.29     41.84 o 
  -8 -10  11     1061.80     1058.99     24.47 o 
  -7 -10  11     1813.33     1806.52     25.44 o 
  -6 -10  11      136.49      153.43      8.48 o 
  -5 -10  11      219.13      230.70      9.44 o 
  -4 -10  11     1059.49     1042.95     20.06 o 
  -3 -10  11      778.43      747.90     13.29 o 
  -2 -10  11       11.69       11.10      3.39 o 
  -1 -10  11     1318.18     1310.15     21.04 o 
   0 -10  11     1787.68     1754.66     24.88 o 
   1 -10  11      140.66      139.04      7.72 o 
   2 -10  11      602.54      609.89     14.16 o 
   3 -10  11     3123.03     3161.33     37.90 o 
   4 -10  11      366.09      326.51     14.09 o 
   5 -10  11      162.08      168.81      9.90 o 
   6 -10  11     1271.94     1365.33     25.12 o 
   7 -10  11     1302.55     1316.63     42.96 o 
  -8  -9  11      138.52      131.96     11.10 o 
  -7  -9  11      988.63      974.05     17.78 o 
  -6  -9  11     1414.74     1376.90     20.87 o 
  -5  -9  11       49.46       51.72      5.77 o 
  -4  -9  11     1231.12     1230.26     18.63 o 
  -3  -9  11     2398.01     2448.69     28.52 o 
  -2  -9  11       32.47       24.37      4.26 o 
  -1  -9  11       47.21       44.44      4.02 o 
   0  -9  11     3233.76     3252.11     36.84 o 
   1  -9  11     3985.40     4010.16     40.09 o 
   2  -9  11       63.93       68.38      6.12 o 
   3  -9  11     1426.40     1531.71     22.32 o 
   4  -9  11     3715.28     3758.87     44.21 o 
   5  -9  11      819.93      807.85     18.47 o 
   6  -9  11      529.41      482.43     20.80 o 
   7  -9  11     1283.79     1336.66     48.11 o 
   8  -9  11     1838.51     1992.01     55.43 o 
  -9  -8  11      880.69      848.50     33.02 o 
  -8  -8  11      360.25      379.94     21.55 o 
  -7  -8  11       10.00       13.49      5.68 o 
  -6  -8  11     1796.42     1762.52     23.83 o 
  -5  -8  11     1388.27     1398.85     20.20 o 
  -4  -8  11        3.35       32.00      4.71 o 
  -3  -8  11      552.64      537.72     11.38 o 
  -2  -8  11     3960.27     4042.76     48.65 o 
  -1  -8  11      201.73      203.72      7.73 o 
   0  -8  11       87.29       89.91      4.82 o 
   1  -8  11     3373.75     3359.02     34.68 o 
   2  -8  11     1793.74     1763.78     23.84 o 
   3  -8  11      282.38      291.54      9.64 o 
   4  -8  11     1718.00     1766.91     24.16 o 
   5  -8  11     2709.20     2700.24     35.71 o 
   6  -8  11      796.06      804.10     18.28 o 
   7  -8  11      166.80      159.09     11.13 o 
   9  -8  11      501.45      240.29     66.26 o 
  -9  -7  11      668.12      683.17     22.93 o 
  -8  -7  11     1521.80     1517.19     34.20 o 
  -7  -7  11      694.33      688.08     19.22 o 
  -6  -7  11       58.86       61.01      5.30 o 
  -5  -7  11     2308.20     2299.78     27.23 o 
  -4  -7  11     1314.10     1305.89     18.62 o 
  -3  -7  11      222.36      217.32      7.94 o 
  -2  -7  11     1193.61     1189.75     18.05 o 
  -1  -7  11     2258.92     2238.37     25.52 o 
   0  -7  11     2016.77     1889.96     21.15 o 
   1  -7  11       12.62       20.66      3.23 o 
   2  -7  11     3938.75     3950.19     38.73 o 
   3  -7  11      660.50      645.20     13.20 o 
   4  -7  11       93.10      102.56      6.53 o 
   5  -7  11     1588.84     1670.78     25.83 o 
   6  -7  11     3020.51     2926.63     47.05 o 
   7  -7  11      301.18      325.15     15.52 o 
   8  -7  11      338.98      335.05     21.44 o 
 -10  -6  11      884.70      833.00     36.41 o 
  -9  -6  11      135.20      116.67     12.06 o 
  -8  -6  11     1244.90     1194.95     33.88 o 
  -7  -6  11     3262.28     3297.12     47.78 o 
  -6  -6  11      909.21      893.49     20.67 o 
  -5  -6  11       99.30       99.13      5.87 o 
  -4  -6  11     2608.59     2604.77     28.65 o 
  -3  -6  11     2334.45     2303.13     30.72 o 
  -2  -6  11      408.78      427.87     10.38 o 
  -1  -6  11     2484.36     2438.68     25.25 o 
   0  -6  11     4403.83     4161.79     36.05 o 
   1  -6  11     1223.74     1150.18     16.90 o 
   2  -6  11      941.06      888.64     12.33 o 
   3  -6  11     2188.43     2123.38     26.11 o 
   4  -6  11      516.11      549.90     12.09 o 
   5  -6  11       12.56       13.50      3.74 o 
   6  -6  11     1527.19     1600.83     25.52 o 
   7  -6  11     2732.33     2747.38     39.98 o 
   8  -6  11      508.80      476.03     39.13 o 
   9  -6  11      389.88      385.02     23.65 o 
  10  -6  11     1649.91      813.13     51.73 o 
 -10  -5  11      937.64      995.63     24.07 o 
  -9  -5  11     1380.70     1405.86     24.66 o 
  -8  -5  11       71.51       80.13      7.95 o 
  -7  -5  11     1515.50     1517.88     25.87 o 
  -6  -5  11     3105.87     3104.69     44.38 o 
  -5  -5  11      667.89      672.30     11.99 o 
  -4  -5  11     1398.15     1370.04     17.27 o 
  -3  -5  11     4443.83     4321.49     40.51 o 
  -2  -5  11     3737.56     3524.13     34.09 o 
  -1  -5  11       27.81       27.72      3.33 o 
   0  -5  11     2960.34     2825.01     26.71 o 
   1  -5  11     4475.46     4322.03     36.89 o 
   2  -5  11     1009.66     1010.20     13.35 o 
   3  -5  11      792.03      736.47     12.47 o 
   4  -5  11     3341.61     3310.37     32.35 o 
   5  -5  11     1841.35     1830.30     26.52 o 
   6  -5  11      147.27      140.40      8.32 o 
   7  -5  11      884.26      845.64     19.36 o 
   8  -5  11     1568.64     1575.04     31.68 o 
   9  -5  11      140.04      125.54     22.00 o 
  10  -5  11      618.85      398.23    147.71 o 
  11  -5  11     1956.41      563.77     81.24 o 
 -10  -4  11       30.90       26.28      6.10 o 
  -9  -4  11     1536.21     1521.47     24.62 o 
  -8  -4  11     2247.27     2282.11     35.16 o 
  -7  -4  11       70.75       72.99      6.81 o 
  -6  -4  11     1546.43     1578.45     29.31 o 
  -5  -4  11     3857.66     3861.80     34.42 o 
  -4  -4  11      724.63      672.23      9.70 o 
  -3  -4  11      236.44      253.82      6.79 o 
  -2  -4  11     3473.53     3484.16     30.79 o 
  -1  -4  11     2472.07     2518.73     25.28 o 
   0  -4  11        0.33        2.08      2.33 o 
   1  -4  11     1348.75     1378.99     16.11 o 
   2  -4  11     2980.65     2975.15     27.25 o 
   3  -4  11      207.46      212.74      7.00 o 
   4  -4  11     1446.10     1422.42     18.01 o 
   5  -4  11     3364.20     3424.69     36.19 o 
   6  -4  11     3234.59     3173.28     37.26 o 
   7  -4  11      143.41      131.51      6.63 o 
   8  -4  11     1087.73     1084.23     25.14 o 
   9  -4  11     2148.66     2159.59     58.65 o 
  10  -4  11      175.31      143.99     18.00 o 
  11  -4  11      671.63      716.01     28.86 o 
 -10  -3  11     1157.04     1172.63     21.95 o 
  -9  -3  11       21.78       23.83      5.61 o 
  -8  -3  11     1787.08     1730.27     26.11 o 
  -7  -3  11     1888.67     1824.85     24.63 o 
  -6  -3  11       15.95       16.67      4.60 o 
  -5  -3  11     1385.56     1365.43     19.05 o 
  -4  -3  11     3700.85     3707.75     28.63 o 
  -3  -3  11      688.95      724.62     10.22 o 
  -2  -3  11     1166.40     1141.53     14.27 o 
  -1  -3  11     5671.92     5928.34     48.62 o 
   0  -3  11     1514.38     1526.46     17.71 o 
   1  -3  11     1439.79     1446.44     16.41 o 
   2  -3  11     4792.74     4822.97     39.33 o 
   3  -3  11     4069.08     3945.71     34.84 o 
   4  -3  11      431.99      444.64     10.18 o 
   5  -3  11      994.03      948.80     15.39 o 
   6  -3  11     4245.66     4178.78     53.17 o 
   7  -3  11      971.20      956.91     17.32 o 
   8  -3  11       35.86       24.61      4.66 o 
   9  -3  11     1942.70     1997.94     37.99 o 
  10  -3  11     1995.17     2052.25     43.01 o 
  11  -3  11      410.78      417.91     22.68 o 
  12  -3  11      206.02      199.57     32.59 o 
 -10  -2  11     1382.71     1368.65     23.64 o 
  -9  -2  11      453.21      429.28     12.97 o 
  -8  -2  11      329.81      330.62     11.72 o 
  -7  -2  11     1775.75     1744.77     25.55 o 
  -6  -2  11     3154.83     3110.72     36.76 o 
  -5  -2  11      146.21      159.08      6.70 o 
  -4  -2  11     2136.46     2158.85     21.57 o 
  -3  -2  11     2903.13     3069.58     24.42 o 
  -2  -2  11      134.30      142.47      4.85 o 
  -1  -2  11      989.54     1026.83     15.02 o 
   0  -2  11     8114.40     7905.08     76.28 o 
   1  -2  11     5431.57     5181.10     41.41 o 
   2  -2  11     1399.37     1406.56     15.92 o 
   3  -2  11     1043.70     1116.34     14.38 o 
   4  -2  11     5965.27     5907.90     55.31 o 
   5  -2  11      769.33      694.67     18.71 o 
   6  -2  11     1007.15     1002.16     17.56 o 
   7  -2  11     2185.77     2177.42     33.77 o 
   8  -2  11      995.36      973.55     21.42 o 
   9  -2  11       39.09       35.96      6.36 o 
  10  -2  11     2330.29     2292.05     43.87 o 
  11  -2  11     1088.82     1032.02     29.68 o 
  12  -2  11      211.56      256.67     20.77 o 
 -10  -1  11      624.73      664.48     17.41 o 
  -9  -1  11     2367.22     2368.69     30.50 o 
  -8  -1  11      748.19      733.16     15.16 o 
  -7  -1  11     1351.12     1388.45     24.33 o 
  -6  -1  11     1839.85     1824.06     23.36 o 
  -5  -1  11     3217.67     3239.31     33.94 o 
  -4  -1  11      376.67      386.39      8.70 o 
  -3  -1  11      638.77      658.41     10.39 o 
  -2  -1  11     6299.02     6552.10     54.62 o 
  -1  -1  11     1046.58     1046.07     13.79 o 
   0  -1  11       65.12       62.25      3.96 o 
   1  -1  11     4726.11     4724.10     42.18 o 
   2  -1  11     2189.60     2221.96     22.72 o 
   3  -1  11      229.38      238.81      6.01 o 
   4  -1  11     3976.85     4078.40     39.79 o 
   5  -1  11     7615.02     7642.66     67.70 o 
   6  -1  11     2397.38     2431.87     26.93 o 
   7  -1  11     5565.86     5380.05     62.46 o 
   8  -1  11     3210.69     3463.25     95.41 o 
   9  -1  11      574.12      603.59     17.16 o 
  10  -1  11       92.90       98.85     11.24 o 
  11  -1  11     1958.23     2053.40     42.80 o 
  12  -1  11     1058.82     1076.02     26.94 o 
 -10   0  11       62.58       66.47      7.61 o 
  -9   0  11     1014.03      994.48     17.64 o 
  -8   0  11     2391.02     2347.35     28.63 o 
  -7   0  11      190.21      186.31      8.21 o 
  -6   0  11      163.19      165.48      7.59 o 
  -5   0  11     2924.60     2907.78     34.34 o 
  -4   0  11     3778.35     3813.63     35.61 o 
  -3   0  11      108.29      111.05      5.39 o 
  -2   0  11     3267.16     3238.71     28.64 o 
  -1   0  11    10095.35    10382.28    104.59 o 
   0   0  11     2038.39     2017.38     20.62 o 
   1   0  11      437.31      488.67     10.07 o 
   2   0  11     5955.95     5614.30     62.22 o 
   3   0  11     1603.51     1688.36     28.60 o 
   4   0  11      923.62      899.38     13.96 o 
   5   0  11     9340.78     9138.88     79.33 o 
   6   0  11     5901.84     5678.48     59.77 o 
   7   0  11      636.90      631.34     12.82 o 
   8   0  11     2238.97     2236.58     30.19 o 
   9   0  11     3802.37     3825.42     45.08 o 
  10   0  11     1260.93     1320.64     31.64 o 
  11   0  11      351.45      378.54     17.23 o 
  12   0  11     1088.38      601.35     64.74 o 
  13   0  11     1331.55     1300.73     51.88 o 
 -10   1  11     1000.87     1045.49     23.11 o 
  -9   1  11        0.30        0.60      6.05 o 
  -8   1  11     1064.49     1033.31     21.20 o 
  -7   1  11     3797.87     3855.64     37.31 o 
  -6   1  11      334.45      363.64      9.18 o 
  -5   1  11      519.72      506.62     10.18 o 
  -4   1  11     5707.20     5645.42     48.48 o 
  -3   1  11     1765.16     1776.17     18.99 o 
  -2   1  11      648.68      631.95     11.36 o 
  -1   1  11     5141.90     5260.66     44.63 o 
   0   1  11     5612.33     5541.29     79.70 o 
   1   1  11     3202.04     3212.21     37.12 o 
   2   1  11     2016.70     2038.04     22.02 o 
   3   1  11     3343.53     3194.94     42.53 o 
   4   1  11      293.38      318.59     11.23 o 
   5   1  11        4.66        3.01      2.72 o 
   6   1  11     1563.04     1609.98     22.43 o 
   7   1  11     3011.33     2922.65     38.13 o 
   8   1  11       84.55       93.24      7.78 o 
   9   1  11      766.09      781.66     16.29 o 
  10   1  11     2981.13     2998.78     43.34 o 
  11   1  11      995.50      937.87     32.10 o 
  12   1  11       43.00       24.23      7.43 o 
  13   1  11     1711.03     1686.99     40.44 o 
 -10   2  11     3182.95     3128.54     42.70 o 
  -9   2  11     1023.57     1036.02     19.74 o 
  -8   2  11      322.94      316.82     11.22 o 
  -7   2  11     1642.04     1677.74     20.46 o 
  -6   2  11     7870.47     7900.50     73.63 o 
  -5   2  11      440.18      455.71      9.14 o 
  -4   2  11     1676.93     1637.87     17.47 o 
  -3   2  11     2840.90     2936.28     24.54 o 
  -2   2  11      159.96      200.28      7.91 o 
  -1   2  11       47.37       48.65      4.05 o 
   0   2  11     5871.04     6018.21     73.44 o 
   2   2  11      868.05      900.89     16.41 o 
   4   2  11     6314.99     6392.21     80.43 o 
   5   2  11      931.11      982.66     14.23 o 
   6   2  11     1513.74     1497.66     18.76 o 
   7   2  11      961.18      965.86     15.16 o 
   8   2  11     2229.57     2324.50     28.69 o 
   9   2  11      284.00      322.48     11.00 o 
  10   2  11      573.24      589.59     14.03 o 
  11   2  11     2753.93     2800.01     42.77 o 
  12   2  11      838.93      800.71     19.74 o 
  13   2  11      171.65      163.20     13.74 o 
 -10   3  11      329.74      332.60     12.45 o 
  -9   3  11     1315.20     1349.98     22.49 o 
  -8   3  11     1321.10     1320.66     21.70 o 
  -7   3  11      730.99      749.86     13.60 o 
  -6   3  11     1841.87     1938.32     22.88 o 
  -5   3  11     2835.76     2965.19     25.32 o 
  -4   3  11      542.27      582.94      9.00 o 
  -3   3  11      299.74      333.22      6.75 o 
  -2   3  11     3083.25     3131.73     26.22 o 
  -1   3  11     1689.41     1713.50     20.87 o 
   0   3  11      223.27      258.73     10.39 o 
   1   3  11     5269.68     5494.32     66.59 o 
   3   3  11      256.43      228.76      9.20 o 
   4   3  11     9046.94     9221.57    106.29 o 
   5   3  11     5585.49     5737.34     50.72 o 
   6   3  11     1395.27     1396.49     18.40 o 
   7   3  11      267.83      268.83      7.15 o 
   8   3  11     4919.27     4919.90     49.08 o 
   9   3  11     2205.54     2181.91     28.16 o 
  10   3  11      144.39      161.49      7.99 o 
  11   3  11     1187.17     1191.17     57.19 o 
  12   3  11     1729.10     1673.02     90.96 o 
  13   3  11      393.67      377.23     13.53 o 
 -10   4  11      198.48      186.04     12.42 o 
  -9   4  11      279.29      254.61      9.77 o 
  -8   4  11      741.33      752.88     13.98 o 
  -7   4  11     1562.49     1618.84     20.82 o 
  -6   4  11        7.11       12.77      3.72 o 
  -5   4  11     4751.45     4998.01     41.98 o 
  -4   4  11     7074.60     6994.13     51.06 o 
  -3   4  11     1563.66     1530.02     15.72 o 
  -2   4  11     2287.02     2419.59     22.72 o 
  -1   4  11     6070.86     6219.54     55.44 o 
   0   4  11     5609.50     5751.57     57.47 o 
   1   4  11      504.55      499.54     11.30 o 
   2   4  11     7712.05     7897.84     78.29 o 
   3   4  11     4201.01     4411.31     37.21 o 
   4   4  11      177.06      218.02      7.44 o 
   5   4  11     4326.74     4384.09     37.47 o 
   6   4  11     2274.59     2347.40     25.30 o 
   7   4  11     2420.67     2471.62     23.68 o 
   8   4  11       25.01       23.50      3.62 o 
   9   4  11     5081.27     5049.47     73.45 o 
  10   4  11     2264.65     2302.80     34.14 o 
  11   4  11       37.50       39.31      6.38 o 
  12   4  11      778.85      827.35     19.20 o 
  13   4  11     1342.50     1330.90     31.35 o 
 -10   5  11     1009.34      964.14     21.96 o 
  -9   5  11      148.90      163.46     10.65 o 
  -8   5  11      416.67      423.97     12.65 o 
  -7   5  11     2037.03     2027.08     25.71 o 
  -6   5  11     4878.84     4761.26     46.82 o 
  -5   5  11       20.44       30.47      4.19 o 
  -4   5  11     6102.26     6115.82     55.33 o 
  -3   5  11     2973.64     3027.75     29.51 o 
  -2   5  11      246.02      278.50      7.21 o 
  -1   5  11     1196.02     1237.03     14.45 o 
   0   5  11     9824.76     9943.65     80.29 o 
   1   5  11     9394.65     9577.99     84.16 o 
   2   5  11        4.04       -0.89      1.74 o 
   3   5  11     4921.14     4955.76     45.24 o 
   4   5  11     3004.59     3013.69     33.29 o 
   5   5  11        8.13        9.25      2.50 o 
   6   5  11     2063.65     2059.74     21.37 o 
   7   5  11     1806.42     1759.18     23.68 o 
   8   5  11     1499.29     1568.27     20.20 o 
   9   5  11     1409.03     1306.13     20.38 o 
  10   5  11     4526.59     4367.90     47.77 o 
  11   5  11     1092.63     1154.07     24.50 o 
  12   5  11        9.40        7.70      5.05 o 
  13   5  11      724.85      722.16     19.33 o 
  -9   6  11     1651.60     1626.68     32.21 o 
  -8   6  11      214.20      210.57     12.63 o 
  -7   6  11     1051.18     1075.85     18.84 o 
  -6   6  11     2711.40     2598.50     33.90 o 
  -5   6  11     1953.39     1894.89     24.75 o 
  -4   6  11      496.39      475.34     10.97 o 
  -3   6  11     2142.91     2139.58     23.98 o 
  -2   6  11     1246.57     1307.32     17.08 o 
  -1   6  11      165.32      190.85      8.55 o 
   0   6  11     4410.19     4398.15     47.07 o 
   1   6  11     6135.98     6247.76     50.01 o 
   2   6  11      403.54      453.78      8.54 o 
   3   6  11        5.83       15.11      2.77 o 
   4   6  11     4801.92     4840.68     40.27 o 
   5   6  11     4614.95     4711.39     39.74 o 
   6   6  11       18.74       25.05      3.47 o 
   7   6  11     3556.18     3711.27     38.32 o 
   8   6  11     6067.36     6052.77     55.91 o 
   9   6  11     2083.60     2078.18     29.06 o 
  10   6  11     1077.55     1149.53     17.85 o 
  11   6  11     1827.24     1837.32     25.13 o 
  12   6  11     1417.57     1438.95     28.65 o 
  13   6  11       40.31       44.12      7.06 o 
  -9   7  11     1290.49     1238.10     27.10 o 
  -8   7  11     1875.09     1816.95     31.77 o 
  -7   7  11      644.64      710.36     18.88 o 
  -6   7  11     1586.03     1566.83     28.49 o 
  -5   7  11     1465.36     1502.12     20.38 o 
  -4   7  11     1127.50     1112.57     17.87 o 
  -3   7  11      125.57      140.69      6.57 o 
  -2   7  11     4103.00     3886.59     39.93 o 
  -1   7  11     1755.71     1810.20     26.90 o 
   0   7  11      635.20      601.18     17.95 o 
   1   7  11       80.93      104.83      5.24 o 
   2   7  11     4860.49     4679.39     39.91 o 
   3   7  11      483.38      526.62      9.79 o 
   4   7  11      404.09      404.77      7.86 o 
   5   7  11     4304.43     4583.49     38.34 o 
   6   7  11     4253.68     4572.77     41.42 o 
   7   7  11     2436.65     2202.48     23.69 o 
   8   7  11      485.05      446.61     11.22 o 
   9   7  11     2527.41     2498.41     27.60 o 
  10   7  11      893.09      892.09     16.18 o 
  11   7  11     1131.21     1145.84     19.10 o 
  12   7  11     1472.77     1458.30     22.42 o 
  13   7  11      749.10      750.06     22.33 o
[truncated: 197,952 more chars]
